# Supplementary material for: tert-Butyl 3-amino-2-methyl-6,7-dihydro-2H-pyrazolo[4,3-c]pyridine-5(4H)-carboxyl­ate
Source: Acta Crystallogr Sect E Struct Rep Online. 2010 Apr 17;66(Pt 5):o1108. doi: 10.1107/S1600536810013218 (PMC2979268; doi:10.1107/S1600536810013218)
Supplement: Supplementary file 1 [file e-66-o1108-sup1.cif]

##############################################################################
###                                                                        ###
###        Electronic paper (Acta Crystallographica Section E)             ###
###                                                                        ###
##############################################################################
#                                                                            #
# This CIF contains the data in a paper accepted for publication in Acta     #
# Crystallographica Section E. It conforms to the requirements of Notes      #
# for Authors for Section E, and has been peer reviewed under the auspices   #
# of the IUCr Commission on Journals.                                        #
#                                                                            #
# Full details of the Crystallographic Information File format               #
# are given in the paper "The Crystallographic Information File (CIF):       #
# a New Standard Archive File for Crystallography" by S. R. Hall, F. H.      #
# Allen and I. D. Brown [Acta Cryst. (1991), A47, 655-685].                  #
#                                                                            #
# The current version of the core CIF dictionary is obtainable from          #
# ftp://ftp.iucr.org/pub/cif_core.dic. The current version number is 2.4.    #
#                                                                            #
# Software is freely available for graphical display of the structure(s) in  #
# this CIF.  For information consult the CIF home page http://www.iucr.org/  #
# cif/home.html                                                              #
#                                                                            #
# This file may be used for bona fide research purposes within the           #
# scientific community so long as proper attribution is given to the journal # 
# article from which it was obtained.                                        #
#                                                                            #
##############################################################################
                                             
data_I
_audit_creation_method     SHELXL-97
_chemical_name_systematic
;
<i>tert</i>-Butyl
3-amino-2-methyl-6,7-dihydro-2<i>H</i>-pyrazolo[4,3-c]pyridine-5(4<i>H</i>)-
carboxylate
;
_chemical_name_common     ?
_chemical_formula_moiety     'C12 H20 N4 O2'
_chemical_formula_sum     'C12 H20 N4 O2'
_chemical_formula_iupac     'C12 H20 N4 O2'
_chemical_formula_weight     252.32
_chemical_melting_point     ?
_symmetry_cell_setting     triclinic
_symmetry_space_group_name_H-M     'P -1'
_symmetry_space_group_name_Hall     '-P 1'
loop_
    _symmetry_equiv_pos_as_xyz
    'x, y, z'
    '-x, -y, -z'
_cell_length_a     6.3151(13)
_cell_length_b     9.3615(19)
_cell_length_c     11.215(2)
_cell_angle_alpha     85.837(4)
_cell_angle_beta     86.794(4)
_cell_angle_gamma     87.733(4)
_cell_volume     659.8(2)
_cell_formula_units_Z     2
_cell_measurement_reflns_used     5123
_cell_measurement_theta_min     3.23
_cell_measurement_theta_max     27.46
_cell_measurement_temperature     293(2)
_exptl_crystal_description     block
_exptl_crystal_colour     colourless
_exptl_crystal_size_max     0.30
_exptl_crystal_size_mid     0.26
_exptl_crystal_size_min     0.16
_exptl_crystal_density_diffrn     1.270
_exptl_crystal_density_meas     ?
_exptl_crystal_density_method     'not measured'
_exptl_crystal_F_000     272
_exptl_absorpt_coefficient_mu     0.089
_exptl_absorpt_correction_type     multi-scan
_exptl_absorpt_process_details     '(CrystalClear; Rigaku, 2005)'
_exptl_absorpt_correction_T_min     0.9721
_exptl_absorpt_correction_T_max     0.9850
_exptl_special_details
;
;
_diffrn_ambient_temperature     293(2)
_diffrn_radiation_type     MoK\a
_diffrn_radiation_wavelength     0.71073
_diffrn_radiation_source     'fine-focus sealed tube'
_diffrn_radiation_monochromator     graphite
_diffrn_measurement_device_type     'Rigaku, SCXmini'
_diffrn_measurement_method     '\w scans'
_diffrn_detector_area_resol_mean     13.6612
_diffrn_reflns_number     6859
_diffrn_reflns_av_R_equivalents     0.0523
_diffrn_reflns_av_sigmaI/netI     0.0745
_diffrn_reflns_theta_min     3.23
_diffrn_reflns_theta_max     27.46
_diffrn_reflns_theta_full     27.46
_diffrn_measured_fraction_theta_max     0.995
_diffrn_measured_fraction_theta_full     0.995
_diffrn_reflns_limit_h_min     -8
_diffrn_reflns_limit_h_max     8
_diffrn_reflns_limit_k_min     -12
_diffrn_reflns_limit_k_max     12
_diffrn_reflns_limit_l_min     -14
_diffrn_reflns_limit_l_max     14
_diffrn_standards_number     0
_diffrn_standards_interval_count     .
_diffrn_standards_interval_time     .
_diffrn_standards_decay_%     ?
_refine_special_details
;
Refinement of <i>F</i>^2^ against ALL reflections. The weighted <i>R</i>-factor
wR and goodness of fit <i>S</i> are based on <i>F</i>^2^, conventional
<i>R</i>-factors <i>R</i> are based on <i>F</i>, with <i>F</i> set to zero for
negative <i>F</i>^2^. The threshold expression of <i>F</i>^2^ >
\s(<i>F</i>^2^) is used only for calculating <i>R</i>-factors(gt) etc. and is
not relevant to the choice of reflections for refinement. <i>R</i>-factors
based on <i>F</i>^2^ are statistically about twice as large as those based on
<i>F</i>, and <i>R</i>- factors based on ALL data will be even larger.
;
_reflns_number_total     3008
_reflns_number_gt     1737
_reflns_threshold_expression     I>2\s(I)
_refine_ls_structure_factor_coef     Fsqd
_refine_ls_matrix_type     full
_refine_ls_R_factor_all     0.1155
_refine_ls_R_factor_gt     0.0638
_refine_ls_wR_factor_gt     0.1472
_refine_ls_wR_factor_ref     0.1701
_refine_ls_goodness_of_fit_ref     1.012
_refine_ls_restrained_S_all     1.012
_refine_ls_number_reflns     3008
_refine_ls_number_parameters     167
_refine_ls_number_restraints     0
_refine_ls_hydrogen_treatment     constr
_refine_ls_weighting_scheme     calc
_refine_ls_weighting_details
         'calc w=1/[\s^2^(Fo^2^)+(0.0810P)^2^+0.0000P] where P=(Fo^2^+2Fc^2^)/3'
_atom_sites_solution_hydrogens     geom
_atom_sites_solution_primary     direct
_atom_sites_solution_secondary     difmap
_refine_ls_shift/su_max     0.000
_refine_ls_shift/su_mean     0.000
_refine_diff_density_max     0.280
_refine_diff_density_min     -0.358
_refine_ls_extinction_method     none
_refine_ls_extinction_coef     ?
_refine_ls_abs_structure_details     ?
loop_
    _atom_type_symbol
    _atom_type_description
    _atom_type_scat_dispersion_real
    _atom_type_scat_dispersion_imag
    _atom_type_scat_source
    'C' 'C' 0.0033 0.0016
                         'International Tables Vol C Tables 4.2.6.8 and 6.1.1.4'
    'H' 'H' 0.0000 0.0000
                         'International Tables Vol C Tables 4.2.6.8 and 6.1.1.4'
    'N' 'N' 0.0061 0.0033
                         'International Tables Vol C Tables 4.2.6.8 and 6.1.1.4'
    'O' 'O' 0.0106 0.0060
                         'International Tables Vol C Tables 4.2.6.8 and 6.1.1.4'
_computing_data_collection     'CrystalClear (Rigaku, 2005)'
_computing_cell_refinement     'CrystalClear (Rigaku, 2005)'
_computing_data_reduction     'CrystalClear (Rigaku, 2005)'
_computing_structure_solution     'SHELXS97 (Sheldrick, 2008)'
_computing_structure_refinement     'SHELXL97 (Sheldrick, 2008)'
_computing_molecular_graphics     'SHELXTL/PC (Sheldrick, 2008)'
_computing_publication_material     'SHELXTL/PC (Sheldrick, 2008)'
loop_
    _atom_site_type_symbol
    _atom_site_label
    _atom_site_fract_x
    _atom_site_fract_y
    _atom_site_fract_z
    _atom_site_U_iso_or_equiv
    _atom_site_adp_type
    _atom_site_calc_flag
    _atom_site_refinement_flags
    _atom_site_occupancy
    _atom_site_disorder_assembly
    _atom_site_disorder_group
    C C1 0.3109(4) 0.0363(3) 0.6957(2) 0.0386(6) Uani d . 1 . .
    H H1A 0.2825 -0.0408 0.6462 0.046 Uiso calc R 1 . .
    H H1B 0.3436 -0.0061 0.7744 0.046 Uiso calc R 1 . .
    C C2 0.5027(4) 0.1173(3) 0.6406(2) 0.0398(6) Uani d . 1 . .
    H H2A 0.5619 0.1713 0.7007 0.048 Uiso calc R 1 . .
    H H2B 0.6113 0.0498 0.6125 0.048 Uiso calc R 1 . .
    C C3 0.4344(4) 0.2180(2) 0.5375(2) 0.0331(6) Uani d . 1 . .
    C C4 0.2211(4) 0.2453(3) 0.5144(2) 0.0329(5) Uani d . 1 . .
    C C5 0.0400(4) 0.1836(3) 0.59148(19) 0.0385(6) Uani d . 1 . .
    H H5A -0.0710 0.2567 0.6030 0.046 Uiso calc R 1 . .
    H H5B -0.0191 0.1057 0.5531 0.046 Uiso calc R 1 . .
    C C6 0.2214(4) 0.3437(3) 0.4173(2) 0.0346(6) Uani d . 1 . .
    C C7 0.5130(4) 0.4687(3) 0.2914(2) 0.0479(7) Uani d . 1 . .
    H H7A 0.3984 0.5194 0.2522 0.072 Uiso calc R 1 . .
    H H7B 0.5974 0.4162 0.2344 0.072 Uiso calc R 1 . .
    H H7C 0.5997 0.5358 0.3251 0.072 Uiso calc R 1 . .
    C C8 0.0740(4) 0.2085(3) 0.8027(2) 0.0327(5) Uani d . 1 . .
    C C9 0.1596(4) 0.2266(3) 1.0122(2) 0.0371(6) Uani d . 1 . .
    C C10 0.2487(5) 0.3756(3) 0.9930(3) 0.0561(8) Uani d . 1 . .
    H H10A 0.3934 0.3684 0.9622 0.084 Uiso calc R 1 . .
    H H10B 0.2431 0.4197 1.0679 0.084 Uiso calc R 1 . .
    H H10C 0.1660 0.4329 0.9369 0.084 Uiso calc R 1 . .
    C C11 -0.0678(4) 0.2267(3) 1.0624(2) 0.0486(7) Uani d . 1 . .
    H H11A -0.1532 0.2919 1.0136 0.073 Uiso calc R 1 . .
    H H11B -0.0739 0.2563 1.1427 0.073 Uiso calc R 1 . .
    H H11C -0.1206 0.1319 1.0627 0.073 Uiso calc R 1 . .
    C C12 0.2991(5) 0.1310(3) 1.0927(2) 0.0564(8) Uani d . 1 . .
    H H12A 0.2457 0.0360 1.1008 0.085 Uiso calc R 1 . .
    H H12B 0.2984 0.1687 1.1701 0.085 Uiso calc R 1 . .
    H H12C 0.4416 0.1279 1.0580 0.085 Uiso calc R 1 . .
    N N1 0.1203(3) 0.1310(2) 0.70667(17) 0.0353(5) Uani d . 1 . .
    N N2 0.5648(3) 0.2928(2) 0.46032(17) 0.0388(5) Uani d . 1 . .
    N N3 0.4281(3) 0.3700(2) 0.38587(17) 0.0386(5) Uani d . 1 . .
    N N4 0.0539(3) 0.4037(2) 0.35407(19) 0.0507(6) Uani d . 1 . .
    H H4A 0.0781 0.4606 0.2915 0.061 Uiso calc R 1 . .
    H H4B -0.0744 0.3840 0.3773 0.061 Uiso calc R 1 . .
    O O1 0.1814(3) 0.15709(17) 0.89818(14) 0.0398(4) Uani d . 1 . .
    O O2 -0.0535(3) 0.31087(19) 0.80320(15) 0.0480(5) Uani d . 1 . .
loop_
    _atom_site_aniso_label
    _atom_site_aniso_U_11
    _atom_site_aniso_U_22
    _atom_site_aniso_U_33
    _atom_site_aniso_U_12
    _atom_site_aniso_U_13
    _atom_site_aniso_U_23
    C1 0.0362(14) 0.0381(14) 0.0400(14) 0.0063(11) 0.0030(11) -0.0011(11)
    C2 0.0327(14) 0.0447(15) 0.0402(14) 0.0078(11) 0.0001(11) 0.0032(12)
    C3 0.0273(12) 0.0387(14) 0.0327(12) 0.0038(10) -0.0009(10) -0.0015(11)
    C4 0.0268(12) 0.0436(14) 0.0285(12) 0.0024(10) -0.0019(9) -0.0044(10)
    C5 0.0308(13) 0.0529(16) 0.0319(13) -0.0022(11) -0.0021(10) -0.0040(12)
    C6 0.0296(13) 0.0445(14) 0.0299(12) 0.0033(11) -0.0042(10) -0.0053(11)
    C7 0.0437(16) 0.0557(17) 0.0420(15) -0.0021(13) 0.0000(12) 0.0110(13)
    C8 0.0271(12) 0.0374(13) 0.0323(12) -0.0002(11) 0.0005(10) 0.0037(11)
    C9 0.0413(15) 0.0385(14) 0.0312(13) -0.0011(11) -0.0013(10) -0.0018(11)
    C10 0.0587(19) 0.0517(18) 0.0591(18) -0.0151(14) -0.0054(14) -0.0026(14)
    C11 0.0493(17) 0.0514(17) 0.0440(15) -0.0054(13) 0.0103(13) -0.0028(13)
    C12 0.065(2) 0.0602(19) 0.0440(16) 0.0080(15) -0.0120(14) 0.0000(14)
    N1 0.0302(11) 0.0431(12) 0.0317(10) 0.0020(9) 0.0024(8) -0.0015(9)
    N2 0.0274(11) 0.0496(13) 0.0376(11) 0.0047(9) -0.0007(9) 0.0052(10)
    N3 0.0292(11) 0.0487(13) 0.0360(11) 0.0037(9) -0.0020(9) 0.0067(10)
    N4 0.0365(13) 0.0750(17) 0.0386(12) 0.0059(11) -0.0059(10) 0.0092(11)
    O1 0.0475(11) 0.0406(10) 0.0307(9) 0.0096(8) -0.0045(7) -0.0031(7)
    O2 0.0519(12) 0.0496(11) 0.0403(10) 0.0201(9) -0.0040(8) 0.0006(8)
_geom_special_details
;
All esds (except the esd in the dihedral angle between two l.s. planes) are
estimated using the full covariance matrix. The cell esds are taken into
account individually in the estimation of esds in distances, angles and
torsion angles; correlations between esds in cell parameters are only used
when they are defined by crystal symmetry. An approximate (isotropic)
treatment of cell esds is used for estimating esds involving l.s. planes.
;
loop_
    _geom_bond_atom_site_label_1
    _geom_bond_atom_site_label_2
    _geom_bond_site_symmetry_2
    _geom_bond_distance
    _geom_bond_publ_flag
    C1 N1 . 1.471(3) ?
    C1 C2 . 1.532(3) ?
    C1 H1A . 0.9700 ?
    C1 H1B . 0.9700 ?
    C2 C3 . 1.509(3) ?
    C2 H2A . 0.9700 ?
    C2 H2B . 0.9700 ?
    C3 N2 . 1.340(3) ?
    C3 C4 . 1.396(3) ?
    C4 C6 . 1.375(3) ?
    C4 C5 . 1.502(3) ?
    C5 N1 . 1.460(3) ?
    C5 H5A . 0.9700 ?
    C5 H5B . 0.9700 ?
    C6 N3 . 1.360(3) ?
    C6 N4 . 1.384(3) ?
    C7 N3 . 1.448(3) ?
    C7 H7A . 0.9600 ?
    C7 H7B . 0.9600 ?
    C7 H7C . 0.9600 ?
    C8 O2 . 1.227(3) ?
    C8 O1 . 1.349(3) ?
    C8 N1 . 1.354(3) ?
    C9 O1 . 1.474(3) ?
    C9 C11 . 1.513(3) ?
    C9 C12 . 1.516(3) ?
    C9 C10 . 1.521(3) ?
    C10 H10A . 0.9600 ?
    C10 H10B . 0.9600 ?
    C10 H10C . 0.9600 ?
    C11 H11A . 0.9600 ?
    C11 H11B . 0.9600 ?
    C11 H11C . 0.9600 ?
    C12 H12A . 0.9600 ?
    C12 H12B . 0.9600 ?
    C12 H12C . 0.9600 ?
    N2 N3 . 1.382(3) ?
    N4 H4A . 0.8600 ?
    N4 H4B . 0.8600 ?
loop_
    _geom_angle_atom_site_label_1
    _geom_angle_atom_site_label_2
    _geom_angle_atom_site_label_3
    _geom_angle_site_symmetry_1
    _geom_angle_site_symmetry_3
    _geom_angle
    _geom_angle_publ_flag
    N1 C1 C2 . . 111.82(19) ?
    N1 C1 H1A . . 109.3 ?
    C2 C1 H1A . . 109.3 ?
    N1 C1 H1B . . 109.3 ?
    C2 C1 H1B . . 109.3 ?
    H1A C1 H1B . . 107.9 ?
    C3 C2 C1 . . 109.5(2) ?
    C3 C2 H2A . . 109.8 ?
    C1 C2 H2A . . 109.8 ?
    C3 C2 H2B . . 109.8 ?
    C1 C2 H2B . . 109.8 ?
    H2A C2 H2B . . 108.2 ?
    N2 C3 C4 . . 112.4(2) ?
    N2 C3 C2 . . 125.5(2) ?
    C4 C3 C2 . . 122.1(2) ?
    C6 C4 C3 . . 105.4(2) ?
    C6 C4 C5 . . 130.6(2) ?
    C3 C4 C5 . . 123.8(2) ?
    N1 C5 C4 . . 108.28(18) ?
    N1 C5 H5A . . 110.0 ?
    C4 C5 H5A . . 110.0 ?
    N1 C5 H5B . . 110.0 ?
    C4 C5 H5B . . 110.0 ?
    H5A C5 H5B . . 108.4 ?
    N3 C6 C4 . . 106.7(2) ?
    N3 C6 N4 . . 123.2(2) ?
    C4 C6 N4 . . 129.9(2) ?
    N3 C7 H7A . . 109.5 ?
    N3 C7 H7B . . 109.5 ?
    H7A C7 H7B . . 109.5 ?
    N3 C7 H7C . . 109.5 ?
    H7A C7 H7C . . 109.5 ?
    H7B C7 H7C . . 109.5 ?
    O2 C8 O1 . . 124.3(2) ?
    O2 C8 N1 . . 124.0(2) ?
    O1 C8 N1 . . 111.59(19) ?
    O1 C9 C11 . . 111.03(19) ?
    O1 C9 C12 . . 102.7(2) ?
    C11 C9 C12 . . 110.1(2) ?
    O1 C9 C10 . . 108.8(2) ?
    C11 C9 C10 . . 113.5(2) ?
    C12 C9 C10 . . 110.2(2) ?
    C9 C10 H10A . . 109.5 ?
    C9 C10 H10B . . 109.5 ?
    H10A C10 H10B . . 109.5 ?
    C9 C10 H10C . . 109.5 ?
    H10A C10 H10C . . 109.5 ?
    H10B C10 H10C . . 109.5 ?
    C9 C11 H11A . . 109.5 ?
    C9 C11 H11B . . 109.5 ?
    H11A C11 H11B . . 109.5 ?
    C9 C11 H11C . . 109.5 ?
    H11A C11 H11C . . 109.5 ?
    H11B C11 H11C . . 109.5 ?
    C9 C12 H12A . . 109.5 ?
    C9 C12 H12B . . 109.5 ?
    H12A C12 H12B . . 109.5 ?
    C9 C12 H12C . . 109.5 ?
    H12A C12 H12C . . 109.5 ?
    H12B C12 H12C . . 109.5 ?
    C8 N1 C5 . . 118.53(19) ?
    C8 N1 C1 . . 122.99(19) ?
    C5 N1 C1 . . 113.39(19) ?
    C3 N2 N3 . . 103.51(18) ?
    C6 N3 N2 . . 111.98(19) ?
    C6 N3 C7 . . 128.4(2) ?
    N2 N3 C7 . . 119.56(19) ?
    C6 N4 H4A . . 120.0 ?
    C6 N4 H4B . . 120.0 ?
    H4A N4 H4B . . 120.0 ?
    C8 O1 C9 . . 121.18(18) ?
loop_
    _geom_torsion_atom_site_label_1
    _geom_torsion_atom_site_label_2
    _geom_torsion_atom_site_label_3
    _geom_torsion_atom_site_label_4
    _geom_torsion_site_symmetry_1
    _geom_torsion_site_symmetry_2
    _geom_torsion_site_symmetry_3
    _geom_torsion_site_symmetry_4
    _geom_torsion
    _geom_torsion_publ_flag
    N1 C1 C2 C3 . . . . -42.3(3) ?
    C1 C2 C3 N2 . . . . -171.7(2) ?
    C1 C2 C3 C4 . . . . 9.9(3) ?
    N2 C3 C4 C6 . . . . -0.3(3) ?
    C2 C3 C4 C6 . . . . 178.3(2) ?
    N2 C3 C4 C5 . . . . -175.9(2) ?
    C2 C3 C4 C5 . . . . 2.8(4) ?
    C6 C4 C5 N1 . . . . -157.6(2) ?
    C3 C4 C5 N1 . . . . 16.7(3) ?
    C3 C4 C6 N3 . . . . 0.6(3) ?
    C5 C4 C6 N3 . . . . 175.7(2) ?
    C3 C4 C6 N4 . . . . 177.1(2) ?
    C5 C4 C6 N4 . . . . -7.8(4) ?
    O2 C8 N1 C5 . . . . 9.7(3) ?
    O1 C8 N1 C5 . . . . -171.83(18) ?
    O2 C8 N1 C1 . . . . 162.8(2) ?
    O1 C8 N1 C1 . . . . -18.7(3) ?
    C4 C5 N1 C8 . . . . 104.8(2) ?
    C4 C5 N1 C1 . . . . -50.8(3) ?
    C2 C1 N1 C8 . . . . -86.9(3) ?
    C2 C1 N1 C5 . . . . 67.4(2) ?
    C4 C3 N2 N3 . . . . 0.0(3) ?
    C2 C3 N2 N3 . . . . -178.6(2) ?
    C4 C6 N3 N2 . . . . -0.7(3) ?
    N4 C6 N3 N2 . . . . -177.5(2) ?
    C4 C6 N3 C7 . . . . -178.1(2) ?
    N4 C6 N3 C7 . . . . 5.1(4) ?
    C3 N2 N3 C6 . . . . 0.4(2) ?
    C3 N2 N3 C7 . . . . 178.1(2) ?
    O2 C8 O1 C9 . . . . -2.9(3) ?
    N1 C8 O1 C9 . . . . 178.62(19) ?
    C11 C9 O1 C8 . . . . 60.3(3) ?
    C12 C9 O1 C8 . . . . 177.9(2) ?
    C10 C9 O1 C8 . . . . -65.3(3) ?
loop_
    _geom_hbond_atom_site_label_D
    _geom_hbond_atom_site_label_H
    _geom_hbond_atom_site_label_A
    _geom_hbond_site_symmetry_A
    _geom_hbond_distance_DH
    _geom_hbond_distance_HA
    _geom_hbond_distance_DA
    _geom_hbond_angle_DHA
    N4 H4A O2 2_566 0.86 2.32 3.093(3) 149.4
    N4 H4B N2 1_455 0.86 2.57 3.420(3) 172.1
data_New_Global_Publ_Block
_journal_date_recd_electronic     2010-03-30
_journal_date_accepted     2010-04-09
_journal_name_full     'Acta Crystallographica, Section E'
_journal_year     2010
_journal_volume     66
_journal_issue      5
_journal_page_first     o1108
_journal_page_last     o1108
_journal_paper_category     QO
_journal_coeditor_code     RZ2434
_publ_contact_author_name     'Yu Cheng Wang*'
_publ_contact_author_address
;
Institute of Medicinal Biotechnology, Chinese Academy of Medical Sciences and
Peking Union Medical College, Beijing 100050, People's Republic of China
;
_publ_contact_author_email     'hongzhaoupr@yahoo.com'
_publ_contact_author_fax     ?
_publ_contact_author_phone     ?
_publ_section_title
;\
<i>tert</i>-Butyl
3-amino-2-methyl-6,7-dihydro-2<i>H</i>-pyrazolo[4,3-<i>c</i>]pyridine-\
5(4<i>H</i>)-carboxylate
;
_publ_section_title_footnote     .
loop_
    _publ_author_name
    _publ_author_footnote
    _publ_author_address
    'Guo, Xin' .
;
Institute of Medicinal Biotechnology, Chinese Academy of Medical Sciences
and Peking Union Medical College, Beijing 100050, People's Republic of China
;
    'Bai, Xiao Guang' .
;
Institute of Medicinal Biotechnology, Chinese Academy of Medical Sciences
and Peking Union Medical College, Beijing 100050, People's Republic of China
;
    'Li, Yi Liang' .
;
Institute of Medicinal Biotechnology, Chinese Academy of Medical Sciences
and Peking Union Medical College, Beijing 100050, People's Republic of China
;
    'Wang, Yu Cheng' .
;
Institute of Medicinal Biotechnology, Chinese Academy of Medical Sciences
and Peking Union Medical College, Beijing 100050, People's Republic of China
;
_publ_section_synopsis     .
