# Supplementary material for: tert-Butyl 3-amino-2-methyl-6,7-dihydro-2H-pyrazolo[4,3-c]pyridine-5(4H)-carboxyl­ate
Source: Acta Crystallogr Sect E Struct Rep Online. 2010 Apr 17;66(Pt 5):o1108. doi: 10.1107/S1600536810013218 (PMC2979268; doi:10.1107/S1600536810013218)
Supplement: Supplementary file 2 [file e-66-o1108-Isup2.hkl]

# 
# h,k,l, Fc-squared, Fo-squared, sigma(Fo-squared) and status flag 
# 
data_I
_shelx_title ' zh in P-1' 
_shelx_refln_list_code          4 
_shelx_F_calc_maximum      109.72 
_exptl_crystal_F_000       272.00 
_reflns_d_resolution_high  0.7706 
 
loop_ 
 _symmetry_equiv_pos_as_xyz 
 'x, y, z' 
 '-x, -y, -z' 
 
_cell_length_a     6.3151 
_cell_length_b     9.3615 
_cell_length_c    11.2151 
_cell_angle_alpha  85.837 
_cell_angle_beta   86.795 
_cell_angle_gamma  87.733 
 
_shelx_F_squared_multiplier     1.000 
 
loop_ 
 _refln_index_h 
 _refln_index_k 
 _refln_index_l 
 _refln_F_squared_calc 
 _refln_F_squared_meas 
 _refln_F_squared_sigma 
 _refln_observed_status 
   1   0   0      331.81      322.08      2.72 o 
   2   0   0      600.89      594.88     16.49 o 
   3   0   0      217.11      259.44      3.69 o 
   4   0   0       66.19       67.49      1.66 o 
   5   0   0        1.60        0.97      1.98 o 
   6   0   0       42.21       37.62      5.25 o 
   7   0   0        5.40        9.99      4.45 o 
   8   0   0       36.35       39.41     10.02 o 
  -8   1   0        0.04        4.55      4.33 o 
  -7   1   0        3.63        4.50      4.29 o 
  -6   1   0       66.54       63.00      5.52 o 
  -5   1   0       31.05       37.79      4.58 o 
  -4   1   0      247.99      262.31     16.35 o 
  -3   1   0       79.27       83.97      4.89 o 
  -2   1   0        9.01       12.79      1.54 o 
  -1   1   0     4524.61     4076.28     17.63 o 
   1   1   0     3058.55     3009.94     25.68 o 
   2   1   0      990.09     1020.27     14.91 o 
   3   1   0      151.93      165.64      5.91 o 
   4   1   0       12.57       16.11      3.37 o 
   5   1   0       59.55       61.70      9.91 o 
   6   1   0       14.08       11.76      4.10 o 
   7   1   0        1.23        6.91      6.34 o 
   8   1   0        0.30        0.63      3.30 o 
  -8   2   0       30.31       32.56      6.81 o 
  -7   2   0       13.43        9.46      3.90 o 
  -6   2   0       15.63       16.22      3.66 o 
  -5   2   0      188.55      153.51      8.47 o 
  -4   2   0       39.39       41.05      5.21 o 
  -3   2   0      319.81      398.93     10.69 o 
  -2   2   0       14.56       19.21      0.69 o 
  -1   2   0      340.68      287.02      5.09 o 
   0   2   0     2893.28     2808.76     17.26 o 
   1   2   0     2363.69     2183.57     13.98 o 
   2   2   0      569.21      531.22      6.87 o 
   3   2   0        0.11       -0.76      0.77 o 
   4   2   0        5.38       12.29      1.90 o 
   5   2   0        3.76        6.72      3.34 o 
   6   2   0      127.43      123.42      8.95 o 
   7   2   0        6.36        3.61      2.86 o 
   8   2   0        8.69       10.41      5.60 o 
  -7   3   0        3.57        6.48      4.02 o 
  -6   3   0       59.54       50.71     13.12 o 
  -5   3   0       83.00       84.46      6.07 o 
  -4   3   0      148.98      155.49      7.54 o 
  -3   3   0      530.59      477.43     26.66 o 
  -2   3   0       42.43       44.66      1.50 o 
  -1   3   0       32.42       36.87      1.48 o 
   0   3   0      240.32      214.02      3.41 o 
   1   3   0      702.86      657.91      7.01 o 
   2   3   0       94.66       92.19      3.70 o 
   3   3   0       29.49       32.78      1.81 o 
   4   3   0       23.40       18.85      1.86 o 
   5   3   0        2.47       -0.05      1.03 o 
   6   3   0       13.30       19.03      3.83 o 
   7   3   0        4.09        3.70      3.35 o 
  -7   4   0       13.00       23.99      5.72 o 
  -6   4   0       16.40       19.94      4.50 o 
  -5   4   0       39.70       33.74      7.22 o 
  -4   4   0        5.83        5.95      3.06 o 
  -3   4   0      209.54      196.15      4.63 o 
  -2   4   0      118.31      115.32      7.28 o 
  -1   4   0      270.80      269.70      5.17 o 
   0   4   0      173.71      155.79      3.18 o 
   1   4   0      193.23      210.73      6.01 o 
   2   4   0      327.50      290.37      8.35 o 
   3   4   0      388.17      401.56     11.05 o 
   4   4   0        2.88        3.93      2.29 o 
   5   4   0       37.79       34.45      6.30 o 
   6   4   0        5.72        2.03      1.70 o 
   7   4   0        2.82        4.03      3.86 o 
  -7   5   0        1.30        1.69      3.22 o 
  -6   5   0        7.96       17.29      4.46 o 
  -5   5   0        4.51        5.48      3.43 o 
  -4   5   0        3.76        2.37      2.45 o 
  -3   5   0        5.22        3.19      1.26 o 
  -2   5   0       53.49       54.43      3.84 o 
  -1   5   0        0.29        6.18      3.79 o 
   0   5   0       84.97      101.04      3.30 o 
   1   5   0      471.77      455.67      6.89 o 
   2   5   0        0.51        0.48      0.51 o 
   3   5   0       63.19       60.83      2.97 o 
   4   5   0       14.80       11.83      1.59 o 
   5   5   0       30.21       29.77      3.23 o 
   6   5   0       15.16       11.11      4.01 o 
   7   5   0        1.97        5.78      5.54 o 
  -6   6   0        4.02       16.99      5.03 o 
  -5   6   0      130.01      124.30      9.04 o 
  -4   6   0        5.21        8.53      4.38 o 
  -3   6   0       85.01       87.01      4.48 o 
  -2   6   0       52.90       50.27      3.35 o 
  -1   6   0      114.92      121.24      8.92 o 
   0   6   0       29.57       31.28      4.17 o 
   1   6   0       95.32      103.93      3.72 o 
   2   6   0       12.45        8.37      2.59 o 
   3   6   0       46.94       48.71      7.00 o 
   4   6   0       21.09       16.99      3.11 o 
   5   6   0       68.22       63.04      5.14 o 
   6   6   0        0.92        1.20      2.39 o 
   7   6   0        4.26        5.85      6.03 o 
  -6   7   0       14.07       24.60      6.12 o 
  -5   7   0       34.88       29.49      6.52 o 
  -4   7   0        1.30       -2.76      2.76 o 
  -3   7   0       16.90       19.36      2.95 o 
  -2   7   0        0.57       -0.28      2.37 o 
  -1   7   0        3.24        5.13      3.21 o 
   0   7   0        3.13        6.57      1.65 o 
   1   7   0       11.04       17.23      3.80 o 
   2   7   0        0.87        4.35      3.73 o 
   3   7   0        1.91       -2.46      4.79 o 
   4   7   0       30.77       28.40      4.79 o 
   5   7   0        0.00       -2.84      2.84 o 
   6   7   0        4.38        0.87      2.80 o 
  -5   8   0       16.62       20.30      5.41 o 
  -4   8   0       35.15       45.75      9.32 o 
  -3   8   0       69.83       63.62      5.42 o 
  -2   8   0        6.56        4.08      2.38 o 
  -1   8   0       19.35       19.39      2.28 o 
   0   8   0       35.01       34.41      2.54 o 
   1   8   0       14.13       19.05      3.66 o 
   2   8   0       44.56       50.82      7.40 o 
   3   8   0        8.31       16.23      8.22 o 
   4   8   0       20.11       19.26      4.33 o 
   5   8   0        1.38        0.56      2.73 o 
   6   8   0        0.41       -2.41      3.88 o 
  -5   9   0        3.13       19.26     13.00 o 
  -4   9   0        3.39        0.51      2.78 o 
  -3   9   0       17.57       23.64      8.01 o 
  -2   9   0        4.20       29.71     19.58 o 
  -1   9   0       87.38       74.17      5.35 o 
   0   9   0       14.55       17.81      3.82 o 
   1   9   0       44.08       35.76      5.49 o 
   2   9   0        9.44       13.17      4.79 o 
   3   9   0        0.01        2.54      2.87 o 
   4   9   0        6.47        5.31      3.91 o 
   5   9   0        1.47        2.42      3.13 o 
  -4  10   0        1.57       -5.69      5.69 o 
  -3  10   0        4.85       20.58      7.14 o 
  -2  10   0       48.15       48.83      5.82 o 
  -1  10   0       11.09       19.69      4.38 o 
   0  10   0        0.88        1.35      2.64 o 
   1  10   0        2.98       10.44      8.46 o 
   2  10   0       41.76       48.34      6.97 o 
   3  10   0        2.48        2.52      3.15 o 
   4  10   0        0.64       -0.26      2.78 o 
  -3  11   0        3.53       -0.78      5.49 o 
  -2  11   0        0.84       15.42      5.74 o 
  -1  11   0       13.14       11.37      6.18 o 
   0  11   0       21.49       29.36      5.51 o 
   1  11   0        2.89        6.59      4.37 o 
   2  11   0        1.23       -1.15      2.69 o 
   3  11   0        1.60        3.33      3.43 o 
   0  12   0       18.34       21.47      6.11 o 
   1  12   0        7.94       22.11      5.83 o 
   0 -12   1        0.43       -1.23      3.18 o 
  -3 -11   1        1.83        0.48      2.97 o 
  -2 -11   1        2.37       -0.08      3.00 o 
  -1 -11   1        9.06       11.82      5.33 o 
   0 -11   1       11.74       46.94     24.13 o 
   1 -11   1       10.11        4.98      4.02 o 
   2 -11   1        1.27        3.66      4.30 o 
   3 -11   1        5.67       10.16      6.90 o 
  -4 -10   1        0.70        0.02      2.36 o 
  -3 -10   1        0.41        3.61      3.41 o 
  -2 -10   1       20.70       19.79      4.44 o 
  -1 -10   1       25.86       34.24      5.74 o 
   0 -10   1       25.55       29.02      6.50 o 
   1 -10   1        0.03        1.38      4.39 o 
   2 -10   1       39.71       40.33      5.82 o 
   3 -10   1        2.97       -2.79      4.84 o 
   4 -10   1        0.39       -5.92      7.46 o 
  -5  -9   1        0.77        7.40      4.84 o 
  -4  -9   1       13.26       15.07      4.49 o 
  -3  -9   1        0.09        3.90      2.99 o 
  -2  -9   1       19.44       20.61      4.17 o 
  -1  -9   1       21.91       32.72      7.07 o 
   0  -9   1        3.32        1.59      2.34 o 
   1  -9   1        3.20        6.08      4.93 o 
   2  -9   1       73.36       69.72      6.75 o 
   3  -9   1       50.94       48.64      4.55 o 
   4  -9   1        8.88       12.15      5.26 o 
   5  -9   1        0.37        0.75      3.33 o 
  -6  -8   1        3.46        5.71      3.98 o 
  -5  -8   1        3.08        3.50      3.26 o 
  -4  -8   1       10.52       26.68      5.64 o 
  -3  -8   1       13.05       21.96      4.72 o 
  -2  -8   1        0.00       -0.31      1.96 o 
  -1  -8   1        2.27        2.02      2.21 o 
   0  -8   1        7.81       10.92      8.36 o 
   1  -8   1       37.86       36.44      3.51 o 
   2  -8   1       16.75       23.12      4.10 o 
   3  -8   1       40.41       34.74      3.61 o 
   4  -8   1       24.86       37.48      7.04 o 
   5  -8   1        3.06        2.95      3.65 o 
  -6  -7   1        6.92        8.22      4.33 o 
  -5  -7   1       13.02       17.55     11.12 o 
  -4  -7   1      124.56      111.35      7.93 o 
  -3  -7   1       61.46       64.51      5.52 o 
  -2  -7   1        4.62        6.09      2.64 o 
  -1  -7   1      158.02      161.73      7.72 o 
   0  -7   1       21.21       19.61      1.81 o 
   1  -7   1       66.76       61.24      3.82 o 
   2  -7   1       17.02       27.06      3.35 o 
   3  -7   1       58.58       55.76      5.67 o 
   4  -7   1       64.62       53.25      6.26 o 
   5  -7   1        0.03       -0.32      2.37 o 
   6  -7   1        0.14       13.70     15.73 o 
  -7  -6   1        2.06       -2.10      4.73 o 
  -6  -6   1        0.75        2.53      2.35 o 
  -5  -6   1       80.27       74.27     10.84 o 
  -4  -6   1       20.57       24.13      3.97 o 
  -3  -6   1        1.15        0.84      3.30 o 
  -2  -6   1       99.10       98.38      5.44 o 
  -1  -6   1       42.19       44.95      3.85 o 
   0  -6   1       36.41       35.56      4.54 o 
   1  -6   1        4.95       11.52      2.02 o 
   2  -6   1      169.32      160.25      5.17 o 
   3  -6   1      151.59      143.77      4.95 o 
   4  -6   1        9.26        7.92      3.13 o 
   5  -6   1       22.61       24.55      5.73 o 
   6  -6   1        0.22        2.41      3.65 o 
  -7  -5   1       10.15       23.19     10.25 o 
  -6  -5   1        0.73       -0.39      2.82 o 
  -5  -5   1       17.18       16.57      2.44 o 
  -4  -5   1       19.69       19.42      4.73 o 
  -3  -5   1      464.14      407.28     14.89 o 
  -2  -5   1        0.14       -0.32      0.34 o 
  -1  -5   1       57.96       48.40      3.57 o 
   0  -5   1      111.37       96.67      3.77 o 
   1  -5   1       10.50        7.56      1.77 o 
   2  -5   1       58.95       57.53      2.48 o 
   3  -5   1       88.60       87.79      6.51 o 
   4  -5   1       32.64       35.10      5.56 o 
   5  -5   1        0.05        0.77      2.40 o 
   6  -5   1       37.00       23.22      5.12 o 
   7  -5   1        1.90        3.26      3.74 o 
  -7  -4   1       12.61       15.94      5.21 o 
  -6  -4   1        3.01        0.37      1.41 o 
  -5  -4   1      127.10      122.40      5.04 o 
  -4  -4   1      127.35      120.98      4.45 o 
  -3  -4   1      382.29      348.70     45.30 o 
  -2  -4   1      872.61      870.49     10.68 o 
  -1  -4   1      172.33      175.30      5.91 o 
   0  -4   1       64.83       53.94      1.50 o 
   1  -4   1       85.13       87.92      3.42 o 
   2  -4   1      147.75      146.94      3.61 o 
   3  -4   1       30.80       31.01      1.43 o 
   4  -4   1        6.99        6.04      2.67 o 
   5  -4   1      234.19      220.44     11.20 o 
   6  -4   1        3.46        4.14      4.88 o 
   7  -4   1        3.42        2.91      3.59 o 
  -7  -3   1        1.83        1.15      3.05 o 
  -6  -3   1        5.35       -0.14      2.42 o 
  -5  -3   1        0.13       -0.17      1.33 o 
  -4  -3   1       16.25       16.59      1.93 o 
  -3  -3   1     1107.67     1120.18     16.27 o 
  -2  -3   1     1778.73     1801.18     22.57 o 
  -1  -3   1      138.27      114.91      2.48 o 
   0  -3   1       32.77       36.37      1.83 o 
   1  -3   1       74.55       66.89      1.88 o 
   2  -3   1        0.42        0.15      0.66 o 
   3  -3   1      158.21      155.56      3.12 o 
   4  -3   1       89.97       87.45      6.64 o 
   5  -3   1       17.14       26.49      7.07 o 
   6  -3   1       24.61       25.12      8.92 o 
   7  -3   1       17.08       14.44      4.63 o 
  -8  -2   1        0.02        0.15      2.62 o 
  -7  -2   1        0.02       -1.65      2.95 o 
  -6  -2   1       17.42       21.70      7.95 o 
  -5  -2   1      159.40      155.00      5.39 o 
  -4  -2   1       75.47       83.95      6.31 o 
  -3  -2   1      397.30      409.26      7.65 o 
  -2  -2   1       30.19       40.87      2.66 o 
  -1  -2   1     1424.54     1347.99     14.91 o 
   0  -2   1     2440.61     2097.36     14.96 o 
   1  -2   1       66.55       58.01      2.21 o 
   2  -2   1      359.01      335.47      5.87 o 
   3  -2   1       13.72        9.61      1.88 o 
   4  -2   1       31.49       35.27      8.14 o 
   5  -2   1       25.47       24.89      8.00 o 
   6  -2   1       19.84       26.44      5.47 o 
   7  -2   1       27.42       20.55      4.57 o 
   8  -2   1        0.43       -0.22      4.65 o 
  -8  -1   1       21.81       23.32      7.22 o 
  -7  -1   1        0.51        2.48      2.95 o 
  -6  -1   1        4.22        2.13      2.41 o 
  -5  -1   1      205.94      179.57      8.51 o 
  -4  -1   1        0.74        1.05      1.27 o 
  -3  -1   1        0.13       -0.18      0.65 o 
  -2  -1   1      307.30      329.08      6.25 o 
  -1  -1   1     2582.28     2711.53     17.00 o 
   1  -1   1        6.76        6.05      1.38 o 
   2  -1   1        2.09        8.73      2.38 o 
   3  -1   1        1.00        0.04      0.97 o 
   4  -1   1        0.67        3.18      1.79 o 
   5  -1   1        0.66        1.44      1.88 o 
   6  -1   1       47.78       42.46      5.14 o 
   7  -1   1       17.15       20.88      5.54 o 
   8  -1   1        0.00       -1.24      3.37 o 
  -8   0   1        7.62        6.30      4.85 o 
  -7   0   1        0.86        3.45      3.45 o 
  -6   0   1      102.35       90.88      8.97 o 
  -5   0   1        0.14       -2.41      2.41 o 
  -4   0   1       51.09       61.74      3.73 o 
  -3   0   1        1.44        1.16      0.63 o 
  -2   0   1     1899.39     1867.15     17.28 o 
  -1   0   1      654.89      683.12      6.04 o 
   1   0   1     2987.65     2847.66     15.31 o 
   2   0   1      602.04      585.50      5.88 o 
   3   0   1       10.64        8.40      2.82 o 
   4   0   1       78.95       66.57      4.95 o 
   5   0   1      131.85      119.34     14.43 o 
   6   0   1        1.30        1.66      2.29 o 
   7   0   1        0.13        4.90      4.18 o 
   8   0   1        0.17       -1.68      3.16 o 
  -8   1   1        0.83        0.94      3.43 o 
  -7   1   1        4.60        6.27      3.97 o 
  -6   1   1       52.62       42.96      5.00 o 
  -5   1   1      140.99      142.71     10.29 o 
  -4   1   1      285.36      274.69      9.25 o 
  -3   1   1      643.39      652.29      8.44 o 
  -2   1   1       77.13       82.22      3.05 o 
  -1   1   1       21.20       24.62      1.99 o 
   1   1   1     2095.21     1761.93     23.84 o 
   2   1   1     1023.73     1118.76     16.55 o 
   3   1   1      139.72      161.87     10.14 o 
   4   1   1       63.08       54.26      4.29 o 
   5   1   1      117.05      118.90      6.64 o 
   6   1   1       46.96       42.10      4.80 o 
   7   1   1        2.50        1.57      2.77 o 
   8   1   1        8.22       32.33      8.59 o 
  -7   2   1        1.52        1.97      3.61 o 
  -6   2   1        0.55        4.05      2.89 o 
  -5   2   1       43.50       42.63      8.85 o 
  -4   2   1        0.00       -0.41      2.31 o 
  -3   2   1      108.02      121.76      3.91 o 
  -2   2   1      725.32      704.67      8.48 o 
  -1   2   1      207.28      240.26      3.51 o 
   0   2   1     2294.12     2096.21     20.54 o 
   1   2   1     1215.13     1258.06     15.35 o 
   2   2   1        7.16       10.29      0.94 o 
   3   2   1      451.64      483.87     21.09 o 
   4   2   1       84.07       89.71      5.21 o 
   5   2   1       22.88       17.59      1.95 o 
   6   2   1       99.32      112.24      8.67 o 
   7   2   1        0.00        2.62      3.10 o 
   8   2   1        0.78        5.22      4.17 o 
  -7   3   1        0.01        0.00      2.35 o 
  -6   3   1      124.10      107.88      8.57 o 
  -5   3   1       15.16       27.00      4.82 o 
  -4   3   1        3.06        5.32      2.56 o 
  -3   3   1       41.90       41.99      1.53 o 
  -2   3   1      656.28      712.10     24.12 o 
  -1   3   1      297.75      357.14     15.70 o 
   0   3   1      854.47      790.19     11.70 o 
   1   3   1      739.94      645.89     15.32 o 
   2   3   1      421.63      413.33      8.30 o 
   3   3   1       17.40       19.25      1.66 o 
   4   3   1        0.01        0.40      0.99 o 
   5   3   1      217.82      189.88     10.41 o 
   6   3   1        2.34        0.97      2.26 o 
   7   3   1        2.87        3.13      2.87 o 
   8   3   1       47.03       54.13      8.13 o 
  -7   4   1       16.03       15.31      9.04 o 
  -6   4   1        1.60        1.96      3.44 o 
  -5   4   1       63.43       64.45      6.40 o 
  -4   4   1        6.99        9.95      3.18 o 
  -3   4   1      198.69      213.32      4.73 o 
  -2   4   1      588.37      628.02     10.52 o 
  -1   4   1        0.29        2.09      0.96 o 
   0   4   1        0.62       -0.64      0.64 o 
   1   4   1      586.35      551.75      7.85 o 
   2   4   1      374.43      370.85      6.18 o 
   3   4   1       18.18       19.68      3.40 o 
   4   4   1        0.87        0.81      1.27 o 
   5   4   1       36.52       35.33      2.97 o 
   6   4   1       24.62       15.90      7.55 o 
   7   4   1        0.00       -0.66      2.63 o 
  -7   5   1        3.03        5.38      5.65 o 
  -6   5   1       17.72       23.24      8.41 o 
  -5   5   1        8.14        2.08      3.29 o 
  -4   5   1       67.66       67.67      6.36 o 
  -3   5   1       15.88       19.86      4.09 o 
  -2   5   1      212.14      234.06      8.30 o 
  -1   5   1      496.32      422.67      7.78 o 
   0   5   1        6.91        7.22      1.77 o 
   1   5   1        1.90        2.35      0.80 o 
   2   5   1       87.80       75.50      6.63 o 
   3   5   1       22.32       22.47      3.72 o 
   4   5   1       64.98       56.33      4.67 o 
   5   5   1       15.76       13.35      2.36 o 
   6   5   1        2.29        4.05      2.34 o 
   7   5   1        1.12       -1.29      4.09 o 
  -6   6   1        6.36        6.42      4.42 o 
  -5   6   1       20.09       26.96      6.04 o 
  -4   6   1       50.01       46.94      4.93 o 
  -3   6   1        8.17       11.65      2.08 o 
  -2   6   1        1.50        0.61      1.34 o 
  -1   6   1      143.09      153.22      6.10 o 
   0   6   1        1.44        4.02      1.41 o 
   1   6   1        4.38        8.08      2.07 o 
   2   6   1      111.18      109.97      4.71 o 
   3   6   1      108.97      104.39      6.10 o 
   4   6   1        0.15        2.72      2.16 o 
   5   6   1       10.19       12.95      2.99 o 
   6   6   1        0.12        1.02      2.39 o 
   7   6   1        5.41        2.92      6.47 o 
  -6   7   1        0.01        1.83      3.72 o 
  -5   7   1       67.23       62.65      7.78 o 
  -4   7   1        7.64       12.41      4.46 o 
  -3   7   1      126.75      119.04      7.16 o 
  -2   7   1        7.98       15.03      3.87 o 
  -1   7   1        3.63        5.11      1.84 o 
   0   7   1       63.72       74.38      3.84 o 
   1   7   1       29.84       31.68      2.50 o 
   2   7   1       11.11       12.59      1.50 o 
   3   7   1        6.99       19.77      8.44 o 
   4   7   1        7.46        7.60      3.33 o 
   5   7   1        0.56       -3.10      3.12 o 
   6   7   1        6.19        9.22      3.90 o 
  -5   8   1       12.57       15.00      5.27 o 
  -4   8   1       45.98       45.58      8.36 o 
  -3   8   1        0.10        0.72      1.51 o 
  -2   8   1      139.87      139.91      8.39 o 
  -1   8   1       14.85       23.87      3.92 o 
   0   8   1       16.09       13.92      2.14 o 
   1   8   1       17.27       20.01      1.84 o 
   2   8   1        1.60        0.61      1.78 o 
   3   8   1        0.15        0.73      3.17 o 
   4   8   1       30.80       40.29      5.92 o 
   5   8   1       26.79       29.60      7.57 o 
   6   8   1        0.96       13.41      5.66 o 
  -5   9   1       13.28       20.87      5.94 o 
  -4   9   1        5.21        4.64      3.50 o 
  -3   9   1        1.43        4.00      2.48 o 
  -2   9   1        0.00        0.58      1.69 o 
  -1   9   1        8.85       15.98      7.24 o 
   0   9   1        2.76        5.21      2.86 o 
   1   9   1        3.64       11.80      3.42 o 
   2   9   1        0.83        1.43      2.23 o 
   3   9   1       31.98       40.51      7.38 o 
   4   9   1       28.42       30.37      5.26 o 
   5   9   1        0.06       -1.03      5.21 o 
  -4  10   1        5.93        3.22      4.29 o 
  -3  10   1        0.27       -0.10      3.90 o 
  -2  10   1        2.48        1.09      2.18 o 
  -1  10   1        0.70        3.30      3.17 o 
   0  10   1       11.45       25.99      5.23 o 
   1  10   1        0.01       -1.25      2.56 o 
   2  10   1        1.00        0.39      3.37 o 
   3  10   1        1.00        2.76      2.86 o 
   4  10   1        0.02       -3.01      3.59 o 
  -3  11   1        0.23        6.97      7.55 o 
  -2  11   1        0.27        1.07      3.25 o 
  -1  11   1        2.41        2.92      6.19 o 
   0  11   1        0.03        1.24      2.84 o 
   1  11   1       10.94       14.34      6.35 o 
   2  11   1        0.24        2.76      3.91 o 
   3  11   1        3.53        9.34      4.13 o 
   0  12   1        0.03       -1.70      3.61 o 
   1  12   1        9.38        5.49      4.11 o 
  -3 -11   2        1.17        4.34      3.71 o 
  -2 -11   2        0.34        1.44      2.79 o 
  -1 -11   2        0.98        0.48      2.89 o 
   0 -11   2        3.39       -0.26      3.44 o 
   1 -11   2        0.34       -0.61      5.20 o 
   2 -11   2       19.52       30.09      5.96 o 
  -4 -10   2        0.12        0.15      3.23 o 
  -3 -10   2        3.52       11.57      9.09 o 
  -2 -10   2       10.07        3.46      3.14 o 
  -1 -10   2       26.54       26.43      5.16 o 
   0 -10   2       11.99        9.07      4.12 o 
   1 -10   2       86.85       90.84      7.77 o 
   2 -10   2        0.01        3.19      3.40 o 
   3 -10   2        4.03       -0.11      3.37 o 
   4 -10   2        0.37       -6.74      6.74 o 
  -5  -9   2       21.65       22.50      5.62 o 
  -4  -9   2        1.80        6.50      7.72 o 
  -3  -9   2       11.46       11.86      6.66 o 
  -2  -9   2        0.83        5.06      3.08 o 
  -1  -9   2        0.50        1.78      2.76 o 
   0  -9   2        6.07        6.12      3.26 o 
   1  -9   2        6.27        8.52      5.03 o 
   2  -9   2        4.23       12.13     10.00 o 
   3  -9   2        0.24        0.61      1.81 o 
   4  -9   2        4.64        4.16      4.76 o 
   5  -9   2        0.03        3.49      3.95 o 
  -6  -8   2       18.01       15.61      8.16 o 
  -5  -8   2       11.12       25.37      5.52 o 
  -4  -8   2        0.69       -2.35      2.97 o 
  -3  -8   2        0.18        2.38      2.47 o 
  -2  -8   2       50.40       60.72      6.23 o 
  -1  -8   2       20.58       23.80      4.00 o 
   0  -8   2        9.60       15.71      3.59 o 
   1  -8   2        8.14       11.17      2.31 o 
   2  -8   2        8.47       16.18      3.24 o 
   3  -8   2       61.88       56.38      4.23 o 
   4  -8   2       51.50       44.93      6.59 o 
   5  -8   2        2.73        2.90      3.35 o 
  -6  -7   2        2.68        4.07      3.63 o 
  -5  -7   2        7.86       18.37      7.68 o 
  -4  -7   2        2.43        9.06      7.68 o 
  -3  -7   2       38.84       39.52     12.19 o 
  -2  -7   2        8.01       13.87      3.04 o 
  -1  -7   2       17.93       21.04      3.44 o 
   0  -7   2      144.49      121.31      6.78 o 
   1  -7   2      103.46      100.16      4.56 o 
   2  -7   2       53.68       60.95      3.76 o 
   3  -7   2      112.27      110.87      5.13 o 
   4  -7   2        0.80        6.06      3.14 o 
   5  -7   2        2.31        1.99      3.10 o 
   6  -7   2        1.66        3.03      3.81 o 
  -7  -6   2       10.51       27.28     10.22 o 
  -6  -6   2       15.53       22.05      7.61 o 
  -5  -6   2       18.33       15.90      4.93 o 
  -4  -6   2      314.46      305.21     13.63 o 
  -3  -6   2       92.91       80.64      5.64 o 
  -2  -6   2        1.18        7.21     10.01 o 
  -1  -6   2       48.67       56.35      4.21 o 
   0  -6   2      111.08      105.76      4.19 o 
   1  -6   2       83.97       74.32      9.86 o 
   2  -6   2       11.05       15.23      3.02 o 
   3  -6   2        7.73       17.27      5.99 o 
   4  -6   2      419.44      399.25     15.90 o 
   5  -6   2        0.27       -1.39      3.25 o 
   6  -6   2        1.99        0.98      2.96 o 
  -7  -5   2        2.90        0.09      3.71 o 
  -6  -5   2        0.51       -1.04      2.56 o 
  -5  -5   2       31.81       29.55      3.11 o 
  -4  -5   2       21.52       22.33      3.99 o 
  -3  -5   2      258.00      256.33     10.42 o 
  -2  -5   2      143.03      139.59      5.96 o 
  -1  -5   2        7.30        7.02      2.82 o 
   0  -5   2      416.07      426.82      6.63 o 
   1  -5   2      147.13      170.80      5.16 o 
   2  -5   2        7.66       12.06      1.76 o 
   3  -5   2        9.93       14.77      1.74 o 
   4  -5   2       11.22       13.05      3.60 o 
   5  -5   2       73.98       66.42      6.13 o 
   6  -5   2        3.31        6.40      3.49 o 
   7  -5   2        0.82        2.39      3.94 o 
  -7  -4   2       16.93       42.57      8.75 o 
  -6  -4   2        0.61        1.32      1.84 o 
  -5  -4   2        1.91        2.63      1.71 o 
  -4  -4   2      699.47      691.95     21.59 o 
  -3  -4   2      116.48      102.69      7.37 o 
  -2  -4   2      254.85      241.11      7.92 o 
  -1  -4   2      387.85      423.98     10.15 o 
   0  -4   2        0.00        0.21      0.44 o 
   1  -4   2       60.09       68.58      3.20 o 
   2  -4   2      255.20      237.29      5.07 o 
   3  -4   2      135.73      137.48      3.67 o 
   4  -4   2      210.05      206.74     11.03 o 
   5  -4   2        9.01        7.59      5.92 o 
   6  -4   2       23.53       30.21     14.39 o 
   7  -4   2       16.97       11.58      5.04 o 
  -7  -3   2        0.71        2.55      3.40 o 
  -6  -3   2        0.05       -1.12      1.59 o 
  -5  -3   2      183.55      164.65      5.89 o 
  -4  -3   2        0.21        1.59      1.36 o 
  -3  -3   2      132.39      155.07      6.54 o 
  -2  -3   2      154.69      160.11      3.08 o 
  -1  -3   2      360.76      356.07      8.22 o 
   0  -3   2       12.64       12.77      2.07 o 
   1  -3   2      799.62      791.12     13.21 o 
   2  -3   2      502.08      505.41      8.80 o 
   3  -3   2       78.74       79.14      5.23 o 
   4  -3   2        0.06       -0.82      1.79 o 
   5  -3   2        1.10        6.14      2.80 o 
   6  -3   2        0.96        0.74      2.29 o 
   7  -3   2       10.84       12.20      4.36 o 
  -7  -2   2       25.96       41.18      6.11 o 
  -6  -2   2       20.36       22.27      5.36 o 
  -5  -2   2       57.07       67.03      3.68 o 
  -4  -2   2      119.36      105.71      5.24 o 
  -3  -2   2       61.09       58.99      2.26 o 
  -2  -2   2     1407.39     1573.98     18.19 o 
  -1  -2   2     1188.95     1228.50     11.39 o 
   0  -2   2      231.40      216.22      4.76 o 
   1  -2   2       36.32       28.50      2.00 o 
   2  -2   2      110.91      105.04      2.44 o 
   3  -2   2      531.50      506.83     16.46 o 
   4  -2   2       13.80       14.60      2.76 o 
   5  -2   2       26.63       24.46      3.95 o 
   6  -2   2       11.87       15.65      3.95 o 
   7  -2   2        1.53        5.19      3.50 o 
  -8  -1   2        6.85        3.52      4.79 o 
  -7  -1   2        4.82        4.80      3.85 o 
  -6  -1   2        0.39        1.87      2.38 o 
  -5  -1   2       16.84       20.59      3.30 o 
  -4  -1   2      307.33      318.86      7.13 o 
  -3  -1   2      381.42      418.95      9.74 o 
  -2  -1   2      234.14      252.89      4.31 o 
  -1  -1   2       84.14      102.08      4.34 o 
   0  -1   2       84.55       98.22      4.04 o 
   1  -1   2        2.75        4.36      1.23 o 
   2  -1   2      644.24      635.80     14.08 o 
   3  -1   2      107.26      114.86      3.53 o 
   4  -1   2      109.27       96.27      6.27 o 
   5  -1   2       48.69       53.43      5.03 o 
   6  -1   2      117.19      117.41      7.75 o 
   7  -1   2        1.06       -0.98      2.66 o 
   8  -1   2        4.62        5.08      4.57 o 
  -8   0   2        0.65       -2.44      3.70 o 
  -7   0   2       15.93       14.02      7.39 o 
  -6   0   2       96.61       83.16      7.35 o 
  -5   0   2      147.90      170.17      8.92 o 
  -4   0   2      174.58      175.93      8.26 o 
  -3   0   2      262.04      306.24     10.08 o 
  -2   0   2     1524.99     1647.83     24.28 o 
  -1   0   2      165.99      200.00      7.24 o 
   0   0   2      621.95      613.52      4.64 o 
   1   0   2       25.86       31.85      4.57 o 
   2   0   2       46.80       44.64      1.74 o 
   3   0   2       62.28       64.83      1.82 o 
   4   0   2        9.36        7.18      1.87 o 
   5   0   2      268.02      265.93     10.56 o 
   6   0   2        3.92        6.00      4.26 o 
   7   0   2        4.57        5.00      3.71 o 
   8   0   2       13.78       23.97      6.15 o 
  -7   1   2        0.04       -0.48      3.13 o 
  -6   1   2        2.74        9.06      4.63 o 
  -5   1   2      217.77      219.01     10.20 o 
  -4   1   2        1.99        2.56      1.24 o 
  -3   1   2      333.62      296.00      6.08 o 
  -2   1   2       88.96       95.74      6.43 o 
  -1   1   2     1927.37     1717.34     43.94 o 
   0   1   2        5.31        7.39      1.07 o 
   1   1   2     1268.51     1229.53     10.92 o 
   2   1   2      437.72      376.67     13.80 o 
   3   1   2       25.65       24.60      1.75 o 
   4   1   2       18.34       23.34      1.47 o 
   5   1   2        4.19        4.16      2.22 o 
   6   1   2       28.11       39.11      5.84 o 
   7   1   2       16.26       25.65      5.37 o 
   8   1   2       19.13       22.55      7.21 o 
  -7   2   2        0.07        0.91      2.66 o 
  -6   2   2        3.15        1.88      2.49 o 
  -5   2   2       12.31       14.90      3.35 o 
  -4   2   2      189.25      185.19      8.31 o 
  -3   2   2        2.30        3.78      0.76 o 
  -2   2   2      698.53      701.25     14.78 o 
  -1   2   2      341.11      298.99      8.59 o 
   0   2   2    12037.54    11292.78     75.96 o 
   1   2   2     1010.24     1073.48     11.10 o 
   2   2   2      181.69      162.17      5.56 o 
   3   2   2      121.69      123.76     13.80 o 
   4   2   2       17.85       29.47      2.05 o 
   5   2   2       17.94       24.37      2.22 o 
   6   2   2        9.68        6.72      3.06 o 
   7   2   2       14.62       15.22      4.24 o 
   8   2   2        5.96        8.83      5.74 o 
  -7   3   2        0.04       -2.14      3.07 o 
  -6   3   2       28.49       31.55      5.12 o 
  -5   3   2       16.90       18.55      5.36 o 
  -4   3   2       12.98       23.50      3.81 o 
  -3   3   2       97.69      121.88      5.08 o 
  -2   3   2       65.29       61.12      5.77 o 
  -1   3   2       81.11       98.73     10.37 o 
   0   3   2       94.38       84.87      2.23 o 
   1   3   2       31.35       29.22      1.33 o 
   2   3   2       27.01       21.54      1.35 o 
   3   3   2       87.50       89.40      3.88 o 
   4   3   2        5.18       10.53      3.87 o 
   5   3   2       10.93        9.68      3.72 o 
   6   3   2       33.50       29.24      4.47 o 
   7   3   2        1.66        2.12      3.00 o 
  -7   4   2        7.50        3.62      4.12 o 
  -6   4   2        0.90        1.25      3.16 o 
  -5   4   2      111.06      102.48      7.73 o 
  -4   4   2       13.64       18.11      3.41 o 
  -3   4   2        1.79       10.88      5.66 o 
  -2   4   2      326.77      316.63     11.69 o 
  -1   4   2      115.02      123.97      6.22 o 
   0   4   2       67.97       86.55      2.69 o 
   1   4   2       19.64       19.31      1.22 o 
   2   4   2       19.53       22.91      2.48 o 
   3   4   2       24.94       25.75      3.05 o 
   4   4   2        8.14        8.58      2.38 o 
   5   4   2        0.25       -0.66      1.42 o 
   6   4   2       71.41       67.53      6.51 o 
   7   4   2       10.07       21.31      8.22 o 
  -7   5   2        3.77        2.48      3.58 o 
  -6   5   2        0.32       -0.85      2.46 o 
  -5   5   2      151.51      145.14     11.83 o 
  -4   5   2       46.45       46.10      5.99 o 
  -3   5   2       81.98       73.16      3.33 o 
  -2   5   2       79.11       89.00      3.66 o 
  -1   5   2       21.49       21.32      2.29 o 
   0   5   2        0.10       -1.15      1.15 o 
   1   5   2      156.23      145.17     15.92 o 
   2   5   2       56.28       36.55      3.30 o 
   3   5   2       27.11       27.07      2.96 o 
   4   5   2      104.19       90.17      4.16 o 
   5   5   2        0.26        2.48      2.13 o 
   6   5   2       14.37       15.83      4.46 o 
   7   5   2        0.33       -1.01      2.87 o 
  -6   6   2        7.00       13.54      9.74 o 
  -5   6   2        0.69        3.57      3.83 o 
  -4   6   2        0.68       -1.43      3.56 o 
  -3   6   2       45.08       40.21      5.54 o 
  -2   6   2        1.03        3.22      1.84 o 
  -1   6   2       15.56       19.11      5.80 o 
   0   6   2       36.31       35.78      2.52 o 
   1   6   2       33.31       27.95      4.76 o 
   2   6   2        0.71        4.90      1.86 o 
   3   6   2       48.72       46.88      4.53 o 
   4   6   2        0.59       -0.81      1.25 o 
   5   6   2       20.66       19.27      3.14 o 
   6   6   2        0.54        0.62      1.82 o 
   7   6   2        0.01       -0.40      4.09 o 
  -6   7   2        4.00        1.76      4.53 o 
  -5   7   2        6.02        2.74      3.29 o 
  -4   7   2       50.94       61.35     16.82 o 
  -3   7   2       15.07       11.68      3.28 o 
  -2   7   2       12.46       18.90      2.76 o 
  -1   7   2       17.25       17.74      2.47 o 
   0   7   2        1.81        5.81      2.03 o 
   1   7   2        4.56        6.31      1.68 o 
   2   7   2        2.20        7.70      5.65 o 
   3   7   2      142.69      133.88      5.30 o 
   4   7   2        6.21        9.99      2.05 o 
   5   7   2       20.77       22.58      4.71 o 
   6   7   2        1.68       15.67     10.09 o 
  -5   8   2        1.64        1.64      3.11 o 
  -4   8   2       35.32       33.70      5.32 o 
  -3   8   2       29.38       33.40      3.94 o 
  -2   8   2       14.84       15.05      2.52 o 
  -1   8   2        0.01        0.21      2.32 o 
   0   8   2       45.88       49.83      4.68 o 
   1   8   2       58.39       53.00      3.33 o 
   2   8   2       29.03       25.39      2.26 o 
   3   8   2        4.71        8.80      3.00 o 
   4   8   2        7.14       12.06      3.95 o 
   5   8   2       23.24       30.58      5.51 o 
   6   8   2        3.78       -2.92      3.93 o 
  -5   9   2       21.18       28.51      6.64 o 
  -4   9   2       35.43       51.50      6.91 o 
  -3   9   2       21.98       27.99      4.33 o 
  -2   9   2        8.68        8.95      6.27 o 
  -1   9   2        0.06       -0.12      1.23 o 
   0   9   2        1.40        3.69      1.83 o 
   1   9   2       27.39       27.49      4.53 o 
   2   9   2        0.14        2.45      2.52 o 
   3   9   2        0.03        5.66      3.52 o 
   4   9   2       30.52       27.65      4.52 o 
   5   9   2        7.72       14.03     10.51 o 
  -4  10   2       42.71       35.05      6.70 o 
  -3  10   2        9.59       23.61      5.47 o 
  -2  10   2        0.88       -0.54      1.80 o 
  -1  10   2        1.87        0.03      1.91 o 
   0  10   2       38.69       41.99      7.08 o 
   1  10   2        0.12        0.27      2.44 o 
   2  10   2        3.05       -0.10      1.95 o 
   3  10   2        5.95        2.36      2.79 o 
   4  10   2       23.94       31.13      6.53 o 
  -3  11   2       16.73       27.53      7.99 o 
  -2  11   2        6.81        2.31      3.86 o 
  -1  11   2        3.17        9.85      9.91 o 
   0  11   2        1.75        2.03      3.94 o 
   1  11   2       24.15       24.30      5.70 o 
   2  11   2        1.63       -1.16      3.86 o 
   3  11   2        6.33       17.26      5.23 o 
   0  12   2        0.45        6.60      6.52 o 
   1  12   2       14.44       16.87      7.53 o 
  -2 -11   3        0.00        5.39      4.45 o 
  -1 -11   3        6.61        6.37      5.21 o 
   0 -11   3        2.83        3.11      3.44 o 
   1 -11   3        9.18        7.51      3.85 o 
   2 -11   3        2.16       -0.98      4.84 o 
  -4 -10   3        1.79       -0.20      2.72 o 
  -3 -10   3        0.17        0.05      2.38 o 
  -2 -10   3        9.91       16.54      8.96 o 
  -1 -10   3       14.53       18.70      6.59 o 
   0 -10   3        3.34        4.83      3.62 o 
   1 -10   3       39.60       36.36      6.09 o 
   2 -10   3        9.33       13.67     12.66 o 
   3 -10   3        0.01        1.09      4.24 o 
  -5  -9   3        0.13       -0.51      5.34 o 
  -4  -9   3       14.65       26.55      5.76 o 
  -3  -9   3       12.37        6.42      3.51 o 
  -2  -9   3        2.54        0.40      2.44 o 
  -1  -9   3        1.47        1.08      2.62 o 
   0  -9   3        0.10        2.51      2.63 o 
   1  -9   3        9.90        6.41      3.52 o 
   2  -9   3       30.41       29.95      4.72 o 
   3  -9   3        0.05        3.85      2.90 o 
   4  -9   3        0.19        1.45      4.29 o 
  -5  -8   3       37.80       47.44      9.16 o 
  -4  -8   3        6.63       11.51      4.28 o 
  -3  -8   3        2.77        4.51      3.09 o 
  -2  -8   3       72.47       81.26      6.48 o 
  -1  -8   3       22.16       26.69      5.73 o 
   0  -8   3       45.47       49.12      5.50 o 
   1  -8   3       39.73       41.41      9.25 o 
   2  -8   3       57.62       64.07      4.15 o 
   3  -8   3        0.19        0.33      1.45 o 
   4  -8   3        5.76        4.34      3.95 o 
   5  -8   3        5.20        4.22      4.37 o 
  -6  -7   3        8.96       13.70      5.15 o 
  -5  -7   3        9.29        6.02      3.62 o 
  -4  -7   3       10.00       18.28      3.85 o 
  -3  -7   3       10.85       10.28      3.15 o 
  -2  -7   3        2.56        3.94      2.54 o 
  -1  -7   3        7.95        9.13      3.66 o 
   0  -7   3       30.79       33.95      4.30 o 
   1  -7   3        5.04        6.46      1.78 o 
   2  -7   3        0.47        2.97      2.38 o 
   3  -7   3        0.05        2.01      1.71 o 
   4  -7   3        2.99        0.86      2.38 o 
   5  -7   3        0.04       -1.97      3.07 o 
   6  -7   3        2.02       -0.59      3.49 o 
  -6  -6   3        1.28        1.72      3.28 o 
  -5  -6   3        6.65       13.10      3.54 o 
  -4  -6   3        9.45       17.81      3.95 o 
  -3  -6   3        9.36       11.89      5.31 o 
  -2  -6   3        3.64        5.73      2.56 o 
  -1  -6   3       79.75       77.19      5.60 o 
   0  -6   3        2.95        0.68      1.75 o 
   1  -6   3       30.80       30.44      2.43 o 
   2  -6   3        5.09        4.41      2.20 o 
   3  -6   3      104.52       98.41      4.23 o 
   4  -6   3        9.43        8.34      2.88 o 
   5  -6   3       14.41       17.56      4.45 o 
   6  -6   3        2.02       -0.46      2.86 o 
  -7  -5   3        1.99       -1.92      5.16 o 
  -6  -5   3        1.87       -0.57      1.80 o 
  -5  -5   3       63.93       64.97      5.45 o 
  -4  -5   3        5.47        6.49      2.58 o 
  -3  -5   3      154.61      144.70     10.03 o 
  -2  -5   3       12.53        9.55      2.65 o 
  -1  -5   3      248.65      270.68      9.36 o 
   0  -5   3       18.00       14.59      1.43 o 
   1  -5   3      180.89      171.64      4.81 o 
   2  -5   3        0.10        0.12      1.34 o 
   3  -5   3        0.02       -2.10      2.13 o 
   4  -5   3        0.23        0.93      2.50 o 
   5  -5   3       15.59       21.37     10.65 o 
   6  -5   3        0.13        3.77      3.55 o 
   7  -5   3       10.74       15.63      5.61 o 
  -7  -4   3        6.32        5.40      5.29 o 
  -6  -4   3       74.87       75.41      5.12 o 
  -5  -4   3       41.62       41.38      3.77 o 
  -4  -4   3        2.64        4.31      1.64 o 
  -3  -4   3      162.68      173.08      4.60 o 
  -2  -4   3        5.84       12.25      4.32 o 
  -1  -4   3      219.60      222.88      6.72 o 
   0  -4   3        0.04       -0.59      0.59 o 
   1  -4   3      202.25      219.47     14.51 o 
   2  -4   3      199.28      209.31      4.77 o 
   3  -4   3      178.40      161.04     10.93 o 
   4  -4   3        0.37        0.11      1.55 o 
   5  -4   3      219.92      200.20     22.07 o 
   6  -4   3       12.93       14.87      4.74 o 
   7  -4   3        4.46        1.20      2.97 o 
  -7  -3   3       41.65       49.55      6.36 o 
  -6  -3   3        0.91       -0.59      1.68 o 
  -5  -3   3        0.04       -0.34      2.27 o 
  -4  -3   3       95.87      108.36      4.61 o 
  -3  -3   3       23.90       30.52      2.14 o 
  -2  -3   3      520.68      545.15      8.00 o 
  -1  -3   3       54.38       62.81      5.68 o 
   0  -3   3        0.36        0.13      0.55 o 
   1  -3   3        5.55        7.16      3.10 o 
   2  -3   3      487.57      463.45      7.95 o 
   3  -3   3      237.91      228.34      4.75 o 
   4  -3   3      111.39      104.80      6.62 o 
   5  -3   3       64.41       70.83      6.27 o 
   6  -3   3       43.56       41.19      5.45 o 
   7  -3   3        0.08       -3.36      3.63 o 
  -7  -2   3        7.96        8.38      4.18 o 
  -6  -2   3        0.79        5.87      3.38 o 
  -5  -2   3       26.88       25.47      3.60 o 
  -4  -2   3        0.06        1.33      1.20 o 
  -3  -2   3      541.01      609.35     11.13 o 
  -2  -2   3       29.93       37.80      3.32 o 
  -1  -2   3      334.36      335.98      8.27 o 
   0  -2   3      231.15      214.43      5.46 o 
   1  -2   3     1244.84     1290.44     15.13 o 
   2  -2   3       23.91       27.64      1.49 o 
   3  -2   3       77.11       76.32      2.70 o 
   4  -2   3        0.02        2.46      1.82 o 
   5  -2   3      788.30      767.37     32.60 o 
   6  -2   3       43.97       45.27     10.51 o 
   7  -2   3       34.34       36.08      5.76 o 
  -7  -1   3        0.96        3.58      3.42 o 
  -6  -1   3       15.82       19.52      4.52 o 
  -5  -1   3      114.64      106.02      5.73 o 
  -4  -1   3        0.95        8.36      4.26 o 
  -3  -1   3       27.22       31.63      2.01 o 
  -2  -1   3       22.63       33.05      4.93 o 
  -1  -1   3        0.00        1.02      0.63 o 
   0  -1   3      322.66      328.78      9.29 o 
   1  -1   3       67.75       61.37      3.55 o 
   2  -1   3       83.38       86.99      2.24 o 
   3  -1   3      281.89      273.79      4.62 o 
   4  -1   3      166.39      163.89     20.00 o 
   5  -1   3       12.13       13.86      2.86 o 
   6  -1   3        1.45        7.73      3.90 o 
   7  -1   3       14.01       21.44      4.63 o 
   8  -1   3        7.96        4.44      4.70 o 
  -7   0   3        4.77        1.81      3.28 o 
  -6   0   3        2.02       30.68     22.42 o 
  -5   0   3      145.88      118.25     12.60 o 
  -4   0   3        6.87       15.24      3.18 o 
  -3   0   3      171.48      189.53      6.21 o 
  -2   0   3       94.66       93.04      2.92 o 
  -1   0   3        7.57        7.14      0.88 o 
   0   0   3      664.79      596.99     11.63 o 
   1   0   3      179.13      141.21      7.41 o 
   2   0   3      191.94      205.57      8.19 o 
   3   0   3        6.11        7.86      2.21 o 
   4   0   3       12.19       14.10      3.61 o 
   5   0   3       29.24       28.41      5.57 o 
   6   0   3      111.66      102.91      7.13 o 
   7   0   3       15.22       17.05      7.03 o 
   8   0   3       29.42       38.89      8.43 o 
  -7   1   3        0.66       -1.36      3.28 o 
  -6   1   3        9.74       12.04      3.97 o 
  -5   1   3       16.95       20.88      3.80 o 
  -4   1   3      116.95      115.05      8.51 o 
  -3   1   3       24.49       32.15      4.07 o 
  -2   1   3       44.40       49.28      3.61 o 
  -1   1   3        0.20        4.12      2.68 o 
   0   1   3     1094.89     1013.52      7.07 o 
   1   1   3      267.37      219.43     11.12 o 
   2   1   3       27.17       28.65      2.34 o 
   3   1   3      162.90      170.66     10.99 o 
   4   1   3      103.48       92.28      2.99 o 
   5   1   3       21.17       14.90      1.91 o 
   6   1   3      222.80      229.65     16.06 o 
   7   1   3        1.49       -0.37      2.53 o 
   8   1   3        0.87        1.13      3.48 o 
  -7   2   3        1.21       -0.65      3.08 o 
  -6   2   3       69.54       54.35      6.84 o 
  -5   2   3       20.82       21.64      6.18 o 
  -4   2   3      140.86      143.21      4.59 o 
  -3   2   3        2.70        2.05      0.92 o 
  -2   2   3      294.33      291.62     20.13 o 
  -1   2   3       76.55       61.10      1.81 o 
   0   2   3     3393.52     3212.32     17.86 o 
   1   2   3       18.20       16.51      1.15 o 
   2   2   3      308.42      115.17      4.06 o 
   3   2   3       42.62       45.98      2.97 o 
   4   2   3      145.34      147.56      6.42 o 
   5   2   3      196.51      184.73     10.28 o 
   6   2   3        6.90       12.25      5.78 o 
   7   2   3       26.92       30.90      5.94 o 
   8   2   3       29.64       39.11      8.25 o 
  -7   3   3        1.34       -0.05      2.36 o 
  -6   3   3       28.00       30.24      5.71 o 
  -5   3   3       57.88       60.28      6.36 o 
  -4   3   3        3.61        7.95      2.63 o 
  -3   3   3        0.05        0.63      0.85 o 
  -2   3   3       11.17       19.10      3.36 o 
  -1   3   3      590.88      508.86      9.46 o 
   0   3   3       29.73       36.92      1.45 o 
   1   3   3      646.90      643.60     10.90 o 
   2   3   3      133.67      142.95      4.43 o 
   3   3   3       12.00       10.29      1.67 o 
   4   3   3       11.16       14.06      1.76 o 
   5   3   3       59.22       68.73     10.11 o 
   6   3   3       70.91       67.61      6.33 o 
   7   3   3        5.34       13.81      7.02 o 
  -7   4   3       12.42        8.16      4.40 o 
  -6   4   3       32.81       31.03      5.26 o 
  -5   4   3       24.94       30.65     13.82 o 
  -4   4   3       21.88       20.52      5.95 o 
  -3   4   3       50.57       53.03      2.58 o 
  -2   4   3       48.69       55.34      4.38 o 
  -1   4   3       14.22       22.85      1.78 o 
   0   4   3     1578.78     1518.96     18.97 o 
   1   4   3       38.81       40.12      1.87 o 
   2   4   3       45.96       40.84      2.05 o 
   3   4   3       49.08       46.50      3.91 o 
   4   4   3       89.70       82.98      4.06 o 
   5   4   3       20.32       24.23      2.62 o 
   6   4   3       29.45       16.63      8.57 o 
   7   4   3        3.74        2.42      3.09 o 
  -7   5   3       21.23       25.25      6.18 o 
  -6   5   3       32.22       33.03      6.62 o 
  -5   5   3        1.63       12.87      7.41 o 
  -4   5   3        5.95        3.74      2.94 o 
  -3   5   3       29.32       33.21      3.48 o 
  -2   5   3       17.26       21.93      2.48 o 
  -1   5   3       14.27       19.62      2.76 o 
   0   5   3      148.96      149.55      4.25 o 
   1   5   3       17.23       19.92      2.54 o 
   2   5   3       17.35       16.01      1.79 o 
   3   5   3       10.48        9.76      1.67 o 
   4   5   3        1.81        6.97      4.37 o 
   5   5   3       68.71       66.08      4.42 o 
   6   5   3        4.67        4.21      2.63 o 
   7   5   3        0.10        1.59      2.86 o 
  -6   6   3       19.62       11.86      4.99 o 
  -5   6   3        0.75        0.85      2.57 o 
  -4   6   3        6.16        5.97      3.42 o 
  -3   6   3       82.38       74.28      6.27 o 
  -2   6   3      116.56      120.63      7.59 o 
  -1   6   3       16.37       15.88      1.85 o 
   0   6   3       26.95       22.93      3.96 o 
   1   6   3       68.39       58.46      4.22 o 
   2   6   3       12.47       16.08      2.77 o 
   3   6   3      185.48      181.06     15.45 o 
   4   6   3        2.68        4.68      1.81 o 
   5   6   3        7.86        5.93      2.25 o 
   6   6   3        0.85        0.36      1.80 o 
   7   6   3       10.48        4.33      6.67 o 
  -6   7   3        1.36        0.66      2.92 o 
  -5   7   3        1.55        7.40      3.64 o 
  -4   7   3       26.95       32.46      5.25 o 
  -3   7   3        2.15        8.73      2.68 o 
  -2   7   3        1.65        1.30      1.54 o 
  -1   7   3        3.13        2.14      1.66 o 
   0   7   3        0.57       -0.63      1.23 o 
   1   7   3       42.28       50.39      3.11 o 
   2   7   3       84.47       96.70      6.14 o 
   3   7   3        0.00       -1.38      1.41 o 
   4   7   3       68.19       68.57      6.07 o 
   5   7   3        5.95        4.41      2.46 o 
   6   7   3        0.04       -2.33      2.93 o 
  -5   8   3       36.89       32.55      6.18 o 
  -4   8   3        3.57        6.38      4.35 o 
  -3   8   3       16.22       16.82      2.95 o 
  -2   8   3        0.23        0.00      1.28 o 
  -1   8   3      157.00      166.44      7.14 o 
   0   8   3       86.93       89.43      5.82 o 
   1   8   3        7.97        9.68      6.01 o 
   2   8   3        6.86        9.56      2.43 o 
   3   8   3      106.90       98.86      7.95 o 
   4   8   3       11.25       18.88      4.43 o 
   5   8   3       20.86       22.78      4.88 o 
   6   8   3        0.19        7.42      4.68 o 
  -5   9   3        9.89        7.73      5.88 o 
  -4   9   3        0.45        2.40      3.11 o 
  -3   9   3       58.67       65.79      7.39 o 
  -2   9   3       12.91       13.54      3.41 o 
  -1   9   3       13.83       12.18      2.73 o 
   0   9   3        4.10        6.71      3.41 o 
   1   9   3       16.76       22.61      4.07 o 
   2   9   3        0.14       -0.27      7.91 o 
   3   9   3       14.25       29.39      4.91 o 
   4   9   3        0.32        1.37      3.17 o 
   5   9   3        1.61        3.21      4.03 o 
  -4  10   3        7.08        7.57      4.39 o 
  -3  10   3       13.82       18.18      4.40 o 
  -2  10   3       11.83       21.53      4.14 o 
  -1  10   3       24.15       16.89      3.50 o 
   0  10   3       37.33       34.87      5.26 o 
   1  10   3       14.69       13.36      7.13 o 
   2  10   3       24.51       29.30      5.72 o 
   3  10   3        1.34        1.81      3.24 o 
   4  10   3        0.09       10.56      5.30 o 
  -2  11   3        1.59       -1.38      2.67 o 
  -1  11   3        0.66        1.08      2.77 o 
   0  11   3        3.55        2.17      5.10 o 
   1  11   3       18.11       15.15      9.31 o 
   2  11   3        2.87        2.76      4.83 o 
   3  11   3        1.15        3.91      5.27 o 
   0  12   3        3.18        2.75      5.67 o 
   1  12   3       11.75       32.57      9.04 o 
  -2 -11   4        0.18        5.27      4.45 o 
  -1 -11   4        0.81        2.43      4.04 o 
   0 -11   4        0.04       -0.93      3.19 o 
   1 -11   4        2.94        7.88      5.04 o 
  -3 -10   4        1.15        2.15      3.26 o 
  -2 -10   4        0.05        2.06      3.00 o 
  -1 -10   4        1.89        1.96      4.03 o 
   0 -10   4        5.17       47.36     34.06 o 
   1 -10   4        0.46        3.46      3.90 o 
   2 -10   4        0.77       12.93      6.70 o 
   3 -10   4        2.44        3.17      5.02 o 
  -4  -9   4        8.90       26.01     10.60 o 
  -3  -9   4        6.37       17.35      4.99 o 
  -2  -9   4        9.00        4.20      3.77 o 
  -1  -9   4        4.85        3.07      3.06 o 
   0  -9   4        2.35        1.78      2.54 o 
   1  -9   4        3.72        3.95      2.79 o 
   2  -9   4        9.57        5.41      5.47 o 
   3  -9   4        4.93       -0.67      4.51 o 
   4  -9   4        1.07        0.80      4.35 o 
  -5  -8   4        4.96        3.81      4.98 o 
  -4  -8   4        0.13       -2.31      4.02 o 
  -3  -8   4        0.17        6.62      3.24 o 
  -2  -8   4       47.97       47.68      5.43 o 
  -1  -8   4       84.10       88.10     11.08 o 
   0  -8   4       74.38       74.70      7.59 o 
   1  -8   4        7.40       14.85      3.49 o 
   2  -8   4       88.35       88.44      6.84 o 
   3  -8   4        4.37        6.01      2.52 o 
   4  -8   4        2.27        4.03      3.35 o 
   5  -8   4        6.37        5.51      4.71 o 
  -6  -7   4        0.38        9.43      4.70 o 
  -5  -7   4        2.42        2.22      3.18 o 
  -4  -7   4       14.36       11.18      3.72 o 
  -3  -7   4       19.96       17.76      4.07 o 
  -2  -7   4       75.39       68.70      6.32 o 
  -1  -7   4       11.50       16.12      3.50 o 
   0  -7   4       19.70       23.25      4.22 o 
   1  -7   4       23.19       22.52      3.03 o 
   2  -7   4      152.69      146.74     12.27 o 
   3  -7   4       46.26       49.85      3.59 o 
   4  -7   4       13.69       15.48      3.86 o 
   5  -7   4        5.92        3.90      3.13 o 
   6  -7   4       15.87       19.69      6.25 o 
  -6  -6   4        7.91        6.27      3.43 o 
  -5  -6   4       14.18       29.41      5.70 o 
  -4  -6   4        0.00       -2.68      2.68 o 
  -3  -6   4       21.30       24.54      4.12 o 
  -2  -6   4      112.21      110.18      6.94 o 
  -1  -6   4       78.57       68.17      5.05 o 
   0  -6   4        1.79        0.09      2.78 o 
   1  -6   4      226.57      222.47      6.26 o 
   2  -6   4      261.67      273.16      7.60 o 
   3  -6   4       15.94       15.93      2.49 o 
   4  -6   4       66.43       69.93     12.26 o 
   5  -6   4        4.52        5.39      3.28 o 
   6  -6   4        8.09       13.93      5.87 o 
  -7  -5   4       14.73       11.65      6.79 o 
  -6  -5   4        0.13       -1.67      2.68 o 
  -5  -5   4        0.65        0.90      2.15 o 
  -4  -5   4       93.27       96.89     13.17 o 
  -3  -5   4       39.93       33.92      4.43 o 
  -2  -5   4        1.70        7.98      6.83 o 
  -1  -5   4      120.11      102.74      5.51 o 
   0  -5   4       84.08       70.60      4.89 o 
   1  -5   4       33.06       41.92      5.96 o 
   2  -5   4      216.96      217.86      8.42 o 
   3  -5   4      524.69      530.49     15.96 o 
   4  -5   4       77.10       79.59      6.04 o 
   5  -5   4        6.68       12.57      3.80 o 
   6  -5   4        0.11        2.34      3.27 o 
   7  -5   4        2.10        8.37      4.98 o 
  -7  -4   4       10.52        9.40      6.79 o 
  -6  -4   4        0.57       -1.91      2.61 o 
  -5  -4   4       20.71       15.02      2.69 o 
  -4  -4   4      152.36      148.23      5.28 o 
  -3  -4   4       13.90       15.08      3.51 o 
  -2  -4   4        6.84       12.92      4.01 o 
  -1  -4   4       32.56       28.33      2.93 o 
   0  -4   4      124.64      131.63      5.28 o 
   1  -4   4       51.49       49.39      3.52 o 
   2  -4   4       13.16       14.79      2.15 o 
   3  -4   4      143.09      136.07      4.65 o 
   4  -4   4      218.24      203.62     10.54 o 
   5  -4   4        8.61       13.06      4.45 o 
   6  -4   4       25.71       35.79      5.56 o 
   7  -4   4        7.79        3.30      3.74 o 
  -7  -3   4        0.15        1.34      4.20 o 
  -6  -3   4        9.67       12.59      2.95 o 
  -5  -3   4        2.99        2.27      1.93 o 
  -4  -3   4       15.47       15.11      2.65 o 
  -3  -3   4       49.74       50.90      2.81 o 
  -2  -3   4        0.20        0.67      0.69 o 
  -1  -3   4       20.77       13.86      1.27 o 
   0  -3   4      182.86      210.12      4.05 o 
   1  -3   4       92.93      115.13      5.59 o 
   2  -3   4      120.94      129.14      3.97 o 
   3  -3   4        0.09       -0.96      0.96 o 
   4  -3   4      339.79      291.12     15.15 o 
   5  -3   4       17.89       23.38      5.54 o 
   6  -3   4       43.74       42.42     15.98 o 
   7  -3   4        0.26        2.31      3.42 o 
  -7  -2   4        3.81        4.19      4.18 o 
  -6  -2   4       12.61       12.88      4.09 o 
  -5  -2   4        9.90       15.61      3.34 o 
  -4  -2   4      129.15      129.04      5.26 o 
  -3  -2   4       82.45       85.28      5.34 o 
  -2  -2   4      192.79      228.27      6.24 o 
  -1  -2   4      215.67      250.65      4.23 o 
   0  -2   4      135.41      149.70      3.08 o 
   1  -2   4       40.76       37.83      1.69 o 
   2  -2   4      356.84      353.53      6.85 o 
   3  -2   4      734.81      734.45     12.19 o 
   4  -2   4       17.20       21.22      3.31 o 
   5  -2   4       74.72       54.69      5.47 o 
   6  -2   4       47.92       56.23      6.73 o 
   7  -2   4        1.69        5.83      4.10 o 
  -7  -1   4        0.66       -1.46      3.11 o 
  -6  -1   4        5.46        5.66      3.03 o 
  -5  -1   4       42.58       39.09      5.48 o 
  -4  -1   4       30.13       40.96      3.87 o 
  -3  -1   4      518.69      534.54     10.39 o 
  -2  -1   4      112.77      108.48      3.38 o 
  -1  -1   4      905.28      995.95     12.71 o 
   0  -1   4       78.58       71.44      2.52 o 
   1  -1   4     1427.00     1282.66     17.84 o 
   2  -1   4     1038.98     1152.76     15.73 o 
   3  -1   4      131.60      149.15      3.80 o 
   4  -1   4        4.39        3.00      1.62 o 
   5  -1   4       90.85       93.19      6.79 o 
   6  -1   4      108.46       98.51      7.58 o 
   7  -1   4       21.58       15.52      4.66 o 
  -7   0   4        6.94        8.07      4.20 o 
  -6   0   4        3.01        0.09      2.17 o 
  -5   0   4       20.39       28.17      4.83 o 
  -4   0   4       46.13       46.05     12.69 o 
  -3   0   4        0.16        0.05      1.00 o 
  -2   0   4      501.81      581.58     12.68 o 
  -1   0   4      256.70      286.97      4.97 o 
   0   0   4       11.88       11.88      0.88 o 
   1   0   4       73.65       65.32      3.51 o 
   2   0   4       33.15       28.41      1.50 o 
   3   0   4      111.31      131.02      3.46 o 
   4   0   4        0.71        2.66      1.45 o 
   5   0   4       31.03       32.47      4.39 o 
   6   0   4        4.19        4.94      3.48 o 
   7   0   4        0.37        2.01      3.05 o 
  -7   1   4        5.13        2.52      3.77 o 
  -6   1   4        0.12        0.53      2.65 o 
  -5   1   4       31.28       31.14      5.01 o 
  -4   1   4      134.01      136.24      4.83 o 
  -3   1   4      227.25      237.15      7.68 o 
  -2   1   4      123.12      133.44      4.12 o 
  -1   1   4      361.52      379.75      5.90 o 
   0   1   4      583.81      593.82     70.86 o 
   1   1   4      204.57      176.98      2.60 o 
   2   1   4      196.10      162.07      4.21 o 
   3   1   4        2.04        5.93      2.89 o 
   4   1   4       26.41       23.24      2.30 o 
   5   1   4       17.23       17.52      1.78 o 
   6   1   4        1.33       -0.64      2.26 o 
   7   1   4       52.22       42.33      7.75 o 
  -7   2   4       10.92       14.44      5.29 o 
  -6   2   4       86.68       87.28     23.11 o 
  -5   2   4       26.94       32.83      5.08 o 
  -4   2   4        0.36       -0.05      1.47 o 
  -3   2   4      150.46      165.62     10.21 o 
  -2   2   4      200.78      202.69      5.28 o 
  -1   2   4        3.84        2.62      0.61 o 
   0   2   4      151.49      179.27     12.23 o 
   1   2   4      289.98      262.88      6.33 o 
   2   2   4       24.03       29.50      1.52 o 
   3   2   4      142.62      132.63      3.84 o 
   4   2   4       15.22       22.00      3.36 o 
   5   2   4       67.48       73.83      6.23 o 
   6   2   4       19.40       17.34      3.75 o 
   7   2   4        0.75       -0.19      2.48 o 
  -7   3   4       27.11       35.27     12.43 o 
  -6   3   4       18.24       25.07      8.22 o 
  -5   3   4      104.81      111.62      7.25 o 
  -4   3   4        9.23       10.00      1.92 o 
  -3   3   4        1.68        0.12      2.70 o 
  -2   3   4       16.09       14.68      1.60 o 
  -1   3   4        4.98        6.69      1.22 o 
   0   3   4      575.29      584.75      8.16 o 
   1   3   4     1040.23     1067.07     16.91 o 
   2   3   4       14.84       12.44      1.15 o 
   3   3   4       12.92       16.38      1.92 o 
   4   3   4       27.45       27.66      2.35 o 
   5   3   4       35.01       34.28      4.75 o 
   6   3   4       34.77       32.27      5.48 o 
   7   3   4        1.12        2.08      3.11 o 
  -7   4   4        2.72        2.11      4.04 o 
  -6   4   4        0.02       -2.58      3.87 o 
  -5   4   4        0.15        1.90      2.63 o 
  -4   4   4        0.00       -0.81      2.29 o 
  -3   4   4       42.66       42.68      3.65 o 
  -2   4   4      240.29      249.96      6.97 o 
  -1   4   4       27.20       29.25      1.88 o 
   0   4   4     1775.84     1681.69     24.21 o 
   1   4   4      426.60      445.01     11.39 o 
   2   4   4        1.68        0.51      0.80 o 
   3   4   4       68.19       68.74      4.17 o 
   4   4   4      100.23      102.35      4.57 o 
   5   4   4        2.41        1.41      1.98 o 
   6   4   4       10.00       10.03      2.65 o 
   7   4   4        0.92       -0.37      2.76 o 
  -6   5   4       76.44       63.62      7.50 o 
  -5   5   4        0.66        4.39      3.24 o 
  -4   5   4        0.62        0.89      1.82 o 
  -3   5   4      201.21      201.38      8.74 o 
  -2   5   4       24.70       24.96      2.33 o 
  -1   5   4       46.71       44.41      4.11 o 
   0   5   4      215.13      200.46      5.23 o 
   1   5   4      501.08      506.56     14.34 o 
   2   5   4      389.65      367.55      7.75 o 
   3   5   4        2.31        1.04      1.56 o 
   4   5   4        7.74        6.21      1.73 o 
   5   5   4       42.54       39.79      3.71 o 
   6   5   4        2.02        8.61      3.16 o 
   7   5   4        0.73        0.78      2.67 o 
  -6   6   4        1.04        3.82      3.32 o 
  -5   6   4       40.69       43.10      6.80 o 
  -4   6   4       21.42       23.83      4.85 o 
  -3   6   4       74.92       75.60      9.23 o 
  -2   6   4        6.71        8.23      1.72 o 
  -1   6   4       35.85       37.94      3.59 o 
   0   6   4      159.47      167.62     14.37 o 
   1   6   4       36.24       38.58      2.68 o 
   2   6   4       14.95       13.11      1.97 o 
   3   6   4      107.25       96.31      6.93 o 
   4   6   4        1.40        5.14      4.31 o 
   5   6   4       21.95       22.38      2.90 o 
   6   6   4       18.67       19.50      7.15 o 
   7   6   4        0.32        1.76      4.71 o 
  -6   7   4       10.25        4.43      7.37 o 
  -5   7   4        5.69        4.70      3.44 o 
  -4   7   4        0.82        2.02      3.29 o 
  -3   7   4        2.02        1.97      1.73 o 
  -2   7   4      224.34      216.75      7.84 o 
  -1   7   4      122.43      119.45      5.07 o 
   0   7   4       13.97       15.83      2.49 o 
   1   7   4        7.81       12.04      2.20 o 
   2   7   4       38.49       42.69      8.29 o 
   3   7   4       14.30       17.61      2.37 o 
   4   7   4       17.81       21.05      2.84 o 
   5   7   4        2.22        5.96      2.41 o 
   6   7   4        0.67        8.84      4.45 o 
  -5   8   4        0.11        1.52      3.80 o 
  -4   8   4        2.45       -0.31      4.10 o 
  -3   8   4       45.22       47.44      5.88 o 
  -2   8   4       36.63       40.76      3.84 o 
  -1   8   4        0.04        0.32      1.36 o 
   0   8   4       76.99       66.52      8.15 o 
   1   8   4       59.36       62.08      3.73 o 
   2   8   4        6.24        7.98      2.51 o 
   3   8   4       16.02       15.17      2.44 o 
   4   8   4        6.69       10.01      2.73 o 
   5   8   4        0.25       -2.10      3.08 o 
   6   8   4        1.15       -6.16      6.16 o 
  -4   9   4        7.86       11.32      4.57 o 
  -3   9   4        0.27        1.81      2.29 o 
  -2   9   4        1.86        3.39      2.17 o 
  -1   9   4      102.30       99.79      6.17 o 
   0   9   4       73.61       76.60      6.56 o 
   1   9   4       26.00       27.68      3.21 o 
   2   9   4        0.32       -1.35      2.25 o 
   3   9   4        1.46       11.06     11.06 o 
   4   9   4       11.65        9.69      3.62 o 
   5   9   4        0.58       -0.13      3.93 o 
  -3  10   4        8.05        2.64      3.04 o 
  -2  10   4        0.54       -0.33      2.80 o 
  -1  10   4       12.93        6.49      3.44 o 
   0  10   4        0.69        6.07      2.74 o 
   1  10   4       33.01       29.80      5.22 o 
   2  10   4        6.51       15.54      9.58 o 
   3  10   4       26.19       33.16      5.72 o 
   4  10   4        3.83        6.54      5.34 o 
  -2  11   4        3.07       11.12      6.67 o 
  -1  11   4        0.75        0.36      3.37 o 
   0  11   4       14.51       31.03      8.91 o 
   1  11   4       15.51       23.57      8.53 o 
   2  11   4       12.56       17.77      6.59 o 
   3  11   4        1.00       13.22      6.52 o 
  -1 -11   5        6.74        9.89      8.19 o 
   0 -11   5        8.59        4.03      4.32 o 
  -3 -10   5        0.05        4.00      3.64 o 
  -2 -10   5        2.44       12.26     13.41 o 
  -1 -10   5       22.54       23.29      6.53 o 
   0 -10   5       35.45       42.17      6.26 o 
   1 -10   5        7.70        7.60      4.61 o 
   2 -10   5        4.24        5.54      4.03 o 
   3 -10   5        0.00       -3.80      5.36 o 
  -4  -9   5        2.88        6.85      6.26 o 
  -3  -9   5        3.70       15.10      8.11 o 
  -2  -9   5        1.48       -0.23      2.42 o 
  -1  -9   5       33.49       25.57      4.98 o 
   0  -9   5        4.85       10.31      4.93 o 
   1  -9   5        0.37        0.52      2.28 o 
   2  -9   5        9.15        3.32      3.13 o 
   3  -9   5        0.03        4.40      5.00 o 
   4  -9   5        1.07        3.53      6.79 o 
  -5  -8   5        2.54        0.66      3.58 o 
  -4  -8   5        0.03       -0.32      3.72 o 
  -3  -8   5        0.86        4.26      4.91 o 
  -2  -8   5        3.22        0.39      2.35 o 
  -1  -8   5       30.75       40.32      5.63 o 
   0  -8   5       22.42       26.47      5.30 o 
   1  -8   5      326.23      337.20     14.92 o 
   2  -8   5       18.83       20.54      4.48 o 
   3  -8   5        5.15       10.79      4.54 o 
   4  -8   5        2.65        2.22      3.29 o 
   5  -8   5       17.21       26.19      7.88 o 
  -5  -7   5        0.41        1.57      2.94 o 
  -4  -7   5        7.69       11.94      6.06 o 
  -3  -7   5       16.71       23.29      5.47 o 
  -2  -7   5        0.10        0.69      2.09 o 
  -1  -7   5        0.36        0.22      2.02 o 
   0  -7   5       69.12       79.24      9.54 o 
   1  -7   5        7.45       11.60      4.63 o 
   2  -7   5       27.45       31.76      3.21 o 
   3  -7   5       10.03       14.39      6.16 o 
   4  -7   5        0.35       11.08     10.51 o 
   5  -7   5        4.19       14.47      8.76 o 
  -6  -6   5        3.11        3.77      3.44 o 
  -5  -6   5        1.87        7.76     10.73 o 
  -4  -6   5        0.62        0.24      1.92 o 
  -3  -6   5        3.85        3.34      3.16 o 
  -2  -6   5      142.96      138.76      8.18 o 
  -1  -6   5       25.84       23.28      6.44 o 
   0  -6   5       56.32       56.77      6.46 o 
   1  -6   5      317.81      274.13      7.12 o 
   2  -6   5       13.37       13.34      2.40 o 
   3  -6   5      137.85      129.44      5.98 o 
   4  -6   5        8.00       10.21      3.40 o 
   5  -6   5        2.01        2.33      3.18 o 
   6  -6   5        5.34       14.94      6.29 o 
  -6  -5   5        2.61        3.52      3.19 o 
  -5  -5   5        0.07        1.40      2.52 o 
  -4  -5   5       48.97       46.60      7.79 o 
  -3  -5   5       49.61       54.40      5.22 o 
  -2  -5   5       33.29       43.33      4.74 o 
  -1  -5   5        0.70        9.29      7.47 o 
   0  -5   5       66.22       69.49      2.59 o 
   1  -5   5        7.76       11.82      2.92 o 
   2  -5   5      207.31      219.81      7.09 o 
   3  -5   5       37.56       44.91      3.18 o 
   4  -5   5        0.14        1.92      3.37 o 
   5  -5   5       18.99       24.19      4.79 o 
   6  -5   5        2.08        1.37      3.08 o 
  -7  -4   5       22.02       33.71     12.35 o 
  -6  -4   5        3.45        1.63      2.49 o 
  -5  -4   5        0.09        4.71      2.63 o 
  -4  -4   5       19.04       16.82      2.11 o 
  -3  -4   5       36.56       32.10      4.87 o 
  -2  -4   5       53.36       56.27      4.47 o 
  -1  -4   5       93.99       79.80      6.01 o 
   0  -4   5       15.11       17.00      1.48 o 
   1  -4   5      117.53      102.45     10.03 o 
   2  -4   5       31.47       30.36      2.69 o 
   3  -4   5      116.03      115.69      4.77 o 
   4  -4   5      505.68      471.73     10.83 o 
   5  -4   5       10.60       15.56      7.30 o 
   6  -4   5        0.41       -1.31      2.82 o 
   7  -4   5        0.06       -0.15      2.67 o 
  -7  -3   5        0.37        3.10      4.91 o 
  -6  -3   5        0.10       -0.47      1.74 o 
  -5  -3   5        8.10        8.44      4.08 o 
  -4  -3   5      143.08      137.87      6.94 o 
  -3  -3   5      110.95      104.90      4.51 o 
  -2  -3   5        8.50        9.81      1.15 o 
  -1  -3   5       59.43       62.81      2.22 o 
   0  -3   5      320.84      313.91     13.63 o 
   1  -3   5      242.55      261.55      8.25 o 
   2  -3   5      286.23      334.15      7.71 o 
   3  -3   5      169.51      161.11      5.04 o 
   4  -3   5        4.66        7.98      4.20 o 
   5  -3   5       63.02       56.29      9.86 o 
   6  -3   5       10.86       16.98      8.00 o 
   7  -3   5        3.43       14.90     12.52 o 
  -7  -2   5        4.05        5.51      5.40 o 
  -6  -2   5       35.86       44.16      6.04 o 
  -5  -2   5       40.75       36.96      3.61 o 
  -4  -2   5      118.98      135.56      5.49 o 
  -3  -2   5        6.94        9.12      2.05 o 
  -2  -2   5      130.52      155.45      6.68 o 
  -1  -2   5      362.48      382.89      7.14 o 
   0  -2   5       62.77       62.48      4.17 o 
   1  -2   5     1234.07     1349.60     19.22 o 
   2  -2   5       68.42       75.85      3.10 o 
   3  -2   5        9.03       10.73      1.66 o 
   4  -2   5      220.19      214.22      5.65 o 
   5  -2   5        2.39        9.11      6.76 o 
   6  -2   5       29.74       33.93      5.48 o 
   7  -2   5        0.06        3.33      3.73 o 
  -7  -1   5       11.36        8.19      4.94 o 
  -6  -1   5        3.65        5.59      3.81 o 
  -5  -1   5       32.81       32.49      3.16 o 
  -4  -1   5       16.84       20.69      2.77 o 
  -3  -1   5       58.71       58.40      3.40 o 
  -2  -1   5      322.07      382.46      7.82 o 
  -1  -1   5        2.80        4.08      0.97 o 
   0  -1   5      278.39      272.80      7.78 o 
   1  -1   5      289.84      313.39      7.62 o 
   2  -1   5      124.98      106.65      3.58 o 
   3  -1   5       28.89       33.32      2.19 o 
   4  -1   5        0.00       -2.04      2.04 o 
   5  -1   5        1.95        0.68      2.16 o 
   6  -1   5       23.25       29.02      5.42 o 
   7  -1   5       21.48       20.17      6.25 o 
  -7   0   5       11.66       13.36      5.32 o 
  -6   0   5       17.58       23.81      5.21 o 
  -5   0   5       26.42       24.79      3.04 o 
  -4   0   5       16.41       18.15      3.28 o 
  -3   0   5       77.05       92.18      3.81 o 
  -2   0   5      261.18      278.86      6.11 o 
  -1   0   5       54.68       54.34      2.94 o 
   0   0   5        0.33       -0.53      0.53 o 
   1   0   5      639.84      625.32      8.42 o 
   2   0   5      175.62      181.09      5.62 o 
   3   0   5      711.15      739.09     12.91 o 
   4   0   5        0.61        2.36      1.85 o 
   5   0   5      197.09      187.21      9.59 o 
   6   0   5       31.68       28.90      5.39 o 
   7   0   5        0.61        0.76      5.01 o 
  -7   1   5        0.23       -0.10      3.01 o 
  -6   1   5        2.74        2.03      3.48 o 
  -5   1   5       68.54       64.35      5.47 o 
  -4   1   5        7.96       11.83      2.80 o 
  -3   1   5      104.84      125.58      5.62 o 
  -2   1   5       45.15       54.31      2.70 o 
  -1   1   5       28.56       31.31      1.42 o 
   0   1   5      706.14      686.16      6.85 o 
   1   1   5        0.11       -0.09      0.42 o 
   2   1   5      355.19      357.93     10.34 o 
   3   1   5       30.53       39.31      2.03 o 
   4   1   5        0.25        0.00      1.16 o 
   5   1   5       35.74       38.42      2.97 o 
   6   1   5        1.16        1.53      2.43 o 
   7   1   5        7.28        4.19      3.59 o 
  -7   2   5       21.01       25.52      6.55 o 
  -6   2   5        0.11        1.73      3.19 o 
  -5   2   5      233.80      218.20     16.55 o 
  -4   2   5       25.26       32.48      2.60 o 
  -3   2   5       70.16       62.28      5.07 o 
  -2   2   5      205.17      215.41      5.18 o 
  -1   2   5      750.44      884.36     48.25 o 
   0   2   5      519.53      493.97     10.73 o 
   1   2   5       39.29       53.29      5.75 o 
   2   2   5      170.93      156.89      3.66 o 
   3   2   5      325.26      329.10     10.05 o 
   4   2   5       86.74       84.91      3.98 o 
   5   2   5        7.49        9.67      1.93 o 
   6   2   5       41.09       48.93      5.85 o 
   7   2   5        0.80        2.11      3.22 o 
  -7   3   5        0.59        2.80      3.94 o 
  -6   3   5        0.12        2.12      2.86 o 
  -5   3   5       65.42       56.86      7.31 o 
  -4   3   5       48.05       49.52      4.94 o 
  -3   3   5      138.76      133.49      4.32 o 
  -2   3   5        1.07        1.31      1.01 o 
  -1   3   5       63.31       80.63     13.32 o 
   0   3   5      963.58      981.35     20.42 o 
   1   3   5      273.45      249.60      5.77 o 
   2   3   5        1.49        4.21      1.27 o 
   3   3   5        3.21        1.03      0.99 o 
   4   3   5        6.24        8.65      2.47 o 
   5   3   5        9.58       12.51      2.26 o 
   6   3   5       49.81       54.58     10.51 o 
   7   3   5        5.49        1.21      3.02 o 
  -7   4   5        2.69        5.94      4.73 o 
  -6   4   5        9.92        7.29      4.31 o 
  -5   4   5      106.98       95.50      7.84 o 
  -4   4   5      380.15      338.71      9.14 o 
  -3   4   5       69.00       60.93      4.64 o 
  -2   4   5       68.55       66.93      4.39 o 
  -1   4   5      209.26      213.88      4.78 o 
   0   4   5      170.36      143.67      8.03 o 
   1   4   5      378.31      375.73      5.91 o 
   2   4   5       19.01       21.82      2.91 o 
   3   4   5       30.33       34.00      2.97 o 
   4   4   5        6.26        3.47      2.18 o 
   5   4   5        0.03       -1.67      1.67 o 
   6   4   5       49.90       49.47      4.28 o 
   7   4   5        9.53        2.64      3.01 o 
  -6   5   5       22.39       20.15      4.77 o 
  -5   5   5       53.95       56.63      6.30 o 
  -4   5   5        0.61       -0.04      1.33 o 
  -3   5   5        0.81       -0.14      1.23 o 
  -2   5   5       58.39       50.72      3.14 o 
  -1   5   5       21.18       22.56      2.03 o 
   0   5   5       61.02       52.23      2.25 o 
   1   5   5        2.10        1.35      0.94 o 
   2   5   5      106.76       97.98      3.74 o 
   3   5   5       32.36       36.70      3.80 o 
   4   5   5       13.31       14.52      3.82 o 
   5   5   5       67.93       68.56      7.28 o 
   6   5   5       10.27       10.12      4.55 o 
   7   5   5        1.33        1.86      3.61 o 
  -6   6   5        1.78       -1.78      3.32 o 
  -5   6   5       48.85       39.34      6.49 o 
  -4   6   5       69.45       65.53      4.44 o 
  -3   6   5       58.78       54.55      4.71 o 
  -2   6   5      386.46      374.15      9.79 o 
  -1   6   5       35.90       33.63      3.88 o 
   0   6   5       86.38       90.05      4.79 o 
   1   6   5      375.34      377.72      9.69 o 
   2   6   5       13.89       15.51      2.02 o 
   3   6   5        6.92       12.53      2.18 o 
   4   6   5       19.67       22.87      2.76 o 
   5   6   5        3.90        3.78      1.98 o 
   6   6   5       46.69       39.41      5.13 o 
  -5   7   5        0.05        4.55      6.24 o 
  -4   7   5        1.38        2.58      3.25 o 
  -3   7   5       12.54       11.83      2.90 o 
  -2   7   5       22.07       18.59      2.28 o 
  -1   7   5       37.59       37.29      3.38 o 
   0   7   5      197.24      180.86     15.88 o 
   1   7   5        1.88        1.77      1.30 o 
   2   7   5       37.26       31.86      6.51 o 
   3   7   5        5.75       10.21      2.49 o 
   4   7   5        0.79        0.71      1.63 o 
   5   7   5       23.33       27.06      4.73 o 
   6   7   5        2.12       -0.53      2.46 o 
  -5   8   5        0.40        0.00      2.76 o 
  -4   8   5        0.39        3.12      2.93 o 
  -3   8   5        0.71        1.39      2.02 o 
  -2   8   5       44.08       49.23      4.35 o 
  -1   8   5      118.79      114.16      7.50 o 
   0   8   5        9.60       13.04      2.88 o 
   1   8   5       40.83       34.61      3.70 o 
   2   8   5        9.62        6.99      2.79 o 
   3   8   5        6.76        7.98      2.30 o 
   4   8   5        1.42       10.16      7.15 o 
   5   8   5        0.66        2.77      4.20 o 
  -4   9   5        7.17        4.53      5.80 o 
  -3   9   5        6.49        6.64      3.08 o 
  -2   9   5       12.97        9.44      3.67 o 
  -1   9   5        3.69       11.60      4.43 o 
   0   9   5        3.42       12.57      3.91 o 
   1   9   5       10.18        6.28      2.35 o 
   2   9   5        0.88       -1.21      1.66 o 
   3   9   5        1.53       -0.53      2.07 o 
   4   9   5        1.36        1.27      4.55 o 
   5   9   5        0.28       -0.85      4.13 o 
  -3  10   5        4.55       26.10     10.83 o 
  -2  10   5        7.32        6.49      4.16 o 
  -1  10   5        0.78        2.35      3.00 o 
   0  10   5       11.99        9.61      3.42 o 
   1  10   5       19.73       22.67      4.73 o 
   2  10   5        8.14        6.12      4.60 o 
   3  10   5        2.22        3.59      4.55 o 
   4  10   5        0.00       -3.95      5.96 o 
  -1  11   5        1.78        3.97      5.85 o 
   0  11   5        3.97        5.58      6.34 o 
   1  11   5        0.73        5.02      5.20 o 
   2  11   5       10.03        8.57      5.78 o 
   3  11   5        0.16        4.80      6.54 o 
  -2 -10   6        6.38       10.29      6.34 o 
  -1 -10   6        3.40        4.47      4.35 o 
   0 -10   6       16.56       14.87      5.18 o 
   1 -10   6        7.89        9.97      4.74 o 
   2 -10   6        6.90        4.21      3.93 o 
  -3  -9   6        3.13        1.62      3.41 o 
  -2  -9   6        0.15       -2.39      3.06 o 
  -1  -9   6        1.69        0.38      3.65 o 
   0  -9   6       41.91       37.86      5.58 o 
   1  -9   6       16.41       23.58      5.40 o 
   2  -9   6        4.74        3.59      3.11 o 
   3  -9   6        2.38        2.81      4.89 o 
  -4  -8   6        1.99        2.13      3.10 o 
  -3  -8   6        1.88        4.09      3.63 o 
  -2  -8   6        5.58        6.89      3.64 o 
  -1  -8   6       29.60       19.75      4.36 o 
   0  -8   6       12.61       21.56     10.69 o 
   1  -8   6        0.26        1.60      3.92 o 
   2  -8   6       29.84       26.04      6.81 o 
   3  -8   6       19.84       19.43      3.94 o 
   4  -8   6       38.04       47.22     12.39 o 
  -5  -7   6        6.72        7.68      4.19 o 
  -4  -7   6       16.21       13.98      6.63 o 
  -3  -7   6       23.64       30.65      5.20 o 
  -2  -7   6       86.12       79.15      7.97 o 
  -1  -7   6       10.05        9.76      3.21 o 
   0  -7   6       58.62       66.44      7.07 o 
   1  -7   6      117.80      122.67      8.79 o 
   2  -7   6      191.02      199.34      9.20 o 
   3  -7   6        1.44        5.82      2.42 o 
   4  -7   6        1.42        3.16      3.09 o 
   5  -7   6       17.00       12.89      8.23 o 
  -6  -6   6        0.06       -0.33      4.58 o 
  -5  -6   6       10.42       21.04      5.28 o 
  -4  -6   6        0.01        2.06      2.62 o 
  -3  -6   6       10.09       19.52     11.79 o 
  -2  -6   6       72.30       65.56      7.31 o 
  -1  -6   6      343.76      332.59     22.96 o 
   0  -6   6        6.56        7.15      3.57 o 
   1  -6   6       69.16       61.81      5.53 o 
   2  -6   6      137.12      136.32      7.83 o 
   3  -6   6        2.74        2.11      1.78 o 
   4  -6   6       15.79       26.73      5.77 o 
   5  -6   6        4.06        4.03      3.49 o 
   6  -6   6        0.87        5.25      4.28 o 
  -6  -5   6        6.34       12.57      4.71 o 
  -5  -5   6       13.92       22.43      4.97 o 
  -4  -5   6        0.28        2.09      2.61 o 
  -3  -5   6        0.00        1.05      2.04 o 
  -2  -5   6      275.91      253.79     27.27 o 
  -1  -5   6       95.98       90.45      7.67 o 
   0  -5   6        0.00       -0.97      2.94 o 
   1  -5   6      187.18      185.94      6.29 o 
   2  -5   6        0.00       -0.55      1.51 o 
   3  -5   6      106.10      113.58      6.52 o 
   4  -5   6       14.58       17.67      4.16 o 
   5  -5   6        6.70        2.15      3.40 o 
   6  -5   6        6.97       18.24      7.23 o 
  -6  -4   6        5.11        2.31      3.04 o 
  -5  -4   6        2.95        3.38      4.43 o 
  -4  -4   6        6.90        9.29      6.98 o 
  -3  -4   6       20.78       15.00      3.48 o 
  -2  -4   6      247.50      218.73     14.08 o 
  -1  -4   6        0.40        1.99      1.41 o 
   0  -4   6        0.34        0.38      1.17 o 
   1  -4   6       15.45       12.08      1.86 o 
   2  -4   6       63.78       57.05      3.65 o 
   3  -4   6        7.39       11.85      3.29 o 
   4  -4   6        3.85        2.98      1.66 o 
   5  -4   6       12.89       23.80      5.68 o 
   6  -4   6        5.07       18.13      5.60 o 
  -6  -3   6        0.02       -1.07      4.06 o 
  -5  -3   6       10.47       10.83      2.61 o 
  -4  -3   6        1.78        2.24      3.17 o 
  -3  -3   6      233.37      225.71      6.90 o 
  -2  -3   6        1.44        1.59      1.26 o 
  -1  -3   6      440.27      400.24      7.86 o 
   0  -3   6      198.60      188.34      4.69 o 
   1  -3   6       87.50       90.64      3.58 o 
   2  -3   6       38.37       47.57      3.32 o 
   3  -3   6       39.32       35.58      2.84 o 
   4  -3   6       34.95       35.54      4.24 o 
   5  -3   6       44.95       37.05      5.44 o 
   6  -3   6        8.79       15.70      4.67 o 
   7  -3   6        1.52        7.82      4.79 o 
  -7  -2   6       10.64        9.67      6.32 o 
  -6  -2   6        5.00        3.83      3.22 o 
  -5  -2   6        3.75        6.11      2.57 o 
  -4  -2   6      115.84      117.05      6.07 o 
  -3  -2   6        6.74        6.35      1.97 o 
  -2  -2   6        1.37        8.00      2.85 o 
  -1  -2   6       51.51       57.18      2.63 o 
   0  -2   6       58.62       59.95      6.60 o 
   1  -2   6       63.07       70.38      4.61 o 
   2  -2   6       25.73       35.25      5.22 o 
   3  -2   6       19.46       20.97      2.17 o 
   4  -2   6      239.45      211.22      6.44 o 
   5  -2   6        0.51        9.46     11.79 o 
   6  -2   6        0.30       -0.09      2.22 o 
   7  -2   6        0.13        1.27      2.96 o 
  -7  -1   6        8.78        3.66      4.25 o 
  -6  -1   6        1.38       -0.76      2.30 o 
  -5  -1   6        9.11       13.12      3.20 o 
  -4  -1   6       42.01       49.22      3.57 o 
  -3  -1   6      237.64      247.65      7.32 o 
  -2  -1   6       73.55       89.91      3.82 o 
  -1  -1   6       17.38       26.89      3.13 o 
   0  -1   6        0.02        1.71      1.75 o 
   1  -1   6      143.25      142.95     13.71 o 
   2  -1   6       72.63       84.01      5.29 o 
   3  -1   6        9.82       17.33      5.67 o 
   4  -1   6       14.24       17.07      2.16 o 
   5  -1   6       92.61       92.68      6.99 o 
   6  -1   6        2.67       12.11      8.49 o 
   7  -1   6        4.17        3.49      4.30 o 
  -7   0   6        2.95        0.55      2.79 o 
  -6   0   6       17.48       23.83      4.42 o 
  -5   0   6        0.03        5.29      4.62 o 
  -4   0   6       94.33       95.46      5.37 o 
  -3   0   6       83.19       90.44      4.44 o 
  -2   0   6        0.48        2.40      3.24 o 
  -1   0   6      313.52      337.65     10.64 o 
   0   0   6        0.78        1.19      0.70 o 
   1   0   6      306.34      315.19      5.57 o 
   2   0   6       20.00       22.18      1.57 o 
   3   0   6      199.45      215.32      8.60 o 
   4   0   6      137.20      133.48      7.93 o 
   5   0   6       57.33       46.67     12.97 o 
   6   0   6        9.72        9.55      3.73 o 
   7   0   6       13.92       22.90      5.06 o 
  -7   1   6       22.62       13.73      5.43 o 
  -6   1   6        4.68        3.55      3.28 o 
  -5   1   6      102.98       99.31      6.95 o 
  -4   1   6       26.63       29.52      4.15 o 
  -3   1   6        4.23        2.85      1.60 o 
  -2   1   6      183.98      194.74      5.30 o 
  -1   1   6       36.68       36.27      1.91 o 
   0   1   6      141.60      174.98      3.05 o 
   1   1   6      182.75      182.47      3.22 o 
   2   1   6        5.88        6.14      1.50 o 
   3   1   6       72.66       88.45      5.14 o 
   4   1   6       18.44       20.79      2.35 o 
   5   1   6        7.68        8.05      1.91 o 
   6   1   6        9.71        8.21      3.78 o 
   7   1   6        0.00        1.03      3.39 o 
  -7   2   6       12.24       13.37      7.95 o 
  -6   2   6        0.04        0.61      2.69 o 
  -5   2   6        9.56       18.46      6.35 o 
  -4   2   6      146.47      157.80      6.14 o 
  -3   2   6       66.61       64.90      4.43 o 
  -2   2   6       59.18       67.09      3.03 o 
  -1   2   6      174.12      181.18      3.65 o 
   0   2   6      108.05      126.64     31.37 o 
   1   2   6       19.03       20.18      2.48 o 
   2   2   6       58.10       79.18      2.38 o 
   3   2   6       88.48       81.17      4.44 o 
   4   2   6        1.67        2.11      1.52 o 
   5   2   6        0.29        2.05      1.60 o 
   6   2   6        0.28        2.56      2.89 o 
   7   2   6        0.21        0.72      3.25 o 
  -6   3   6       26.40       27.38      5.36 o 
  -5   3   6       38.14       47.86      6.75 o 
  -4   3   6      262.98      264.87     13.82 o 
  -3   3   6       59.69       58.39      3.56 o 
  -2   3   6      106.43      106.35      6.99 o 
  -1   3   6       40.41       44.48      1.86 o 
   0   3   6        7.40        4.75      1.71 o 
   1   3   6       36.20       32.46      4.24 o 
   2   3   6       11.58       11.04      2.24 o 
   3   3   6       77.85       81.49      3.32 o 
   4   3   6       33.43       35.53      6.78 o 
   5   3   6       50.40       53.75      4.05 o 
   6   3   6        3.62        2.05      3.05 o 
   7   3   6        2.69        4.09      3.85 o 
  -6   4   6        8.87        6.07      3.73 o 
  -5   4   6       38.14       35.69      7.97 o 
  -4   4   6       12.99       11.86      6.74 o 
  -3   4   6      215.03      210.10      6.96 o 
  -2   4   6      216.26      201.80     16.71 o 
  -1   4   6        0.45        0.19      0.66 o 
   0   4   6      370.47      420.25     13.42 o 
   1   4   6       19.54       21.81      2.64 o 
   2   4   6       31.16       30.78      2.05 o 
   3   4   6        0.94        1.58      1.40 o 
   4   4   6        0.07       -1.19      1.36 o 
   5   4   6       68.30       62.99      5.85 o 
   6   4   6        0.01        7.49      5.12 o 
   7   4   6        0.03        1.00      4.20 o 
  -6   5   6        0.77        4.00      4.53 o 
  -5   5   6        0.02        3.91      3.73 o 
  -4   5   6      100.51       82.97      6.68 o 
  -3   5   6      135.04      118.40      7.61 o 
  -2   5   6       21.74       19.85      2.05 o 
  -1   5   6      108.73       96.84      3.37 o 
   0   5   6        2.75        0.44      1.54 o 
   1   5   6      128.15      126.15     10.35 o 
   2   5   6        8.73        6.81      3.37 o 
   3   5   6        0.39        1.51      1.23 o 
   4   5   6        6.79        3.06      3.13 o 
   5   5   6        0.18        0.20      1.66 o 
   6   5   6        9.83       20.15      5.08 o 
   7   5   6        1.95        6.01      5.60 o 
  -6   6   6        1.27       -2.42      3.39 o 
  -5   6   6       17.85       16.32      4.55 o 
  -4   6   6        9.66        7.22      2.28 o 
  -3   6   6       28.29       30.53      3.28 o 
  -2   6   6        5.49        7.53      4.09 o 
  -1   6   6      215.93      189.47     19.23 o 
   0   6   6      421.72      383.58     27.32 o 
   1   6   6        0.11        0.99      1.24 o 
   2   6   6       33.97       29.53      2.44 o 
   3   6   6       18.58       18.52      3.89 o 
   4   6   6       58.91       59.24      4.49 o 
   5   6   6        9.75       11.28      3.60 o 
   6   6   6        0.94       -1.13      2.47 o 
  -5   7   6        0.57       -0.49      2.35 o 
  -4   7   6       27.76       27.20      5.48 o 
  -3   7   6       14.39       17.35      2.91 o 
  -2   7   6       90.92       88.84      8.13 o 
  -1   7   6        1.64        2.10      1.41 o 
   0   7   6       12.86       14.53      1.82 o 
   1   7   6       43.78       39.17      2.55 o 
   2   7   6       76.60       70.10      7.82 o 
   3   7   6        6.04        6.08      1.85 o 
   4   7   6       13.21       17.97      3.18 o 
   5   7   6       11.09        9.36      5.01 o 
   6   7   6        0.26       -1.21      4.73 o 
  -4   8   6        0.18        4.76      5.58 o 
  -3   8   6       11.55       14.43      3.41 o 
  -2   8   6        0.34       -0.09      1.31 o 
  -1   8   6        3.99        2.42      2.22 o 
   0   8   6        0.15        3.61      3.00 o 
   1   8   6        0.37        1.66      4.54 o 
   2   8   6        0.70        4.00      4.83 o 
   3   8   6        1.73        0.86      2.21 o 
   4   8   6        4.49        1.17      1.86 o 
   5   8   6        9.39        8.93      5.49 o 
  -4   9   6        0.33       -0.74      5.85 o 
  -3   9   6        8.25        8.09      4.54 o 
  -2   9   6        3.35        4.28      3.58 o 
  -1   9   6        7.48        6.65      2.95 o 
   0   9   6       19.17       24.74      4.69 o 
   1   9   6        4.20        3.47      3.73 o 
   2   9   6        1.90       -1.83      2.26 o 
   3   9   6        1.92        5.69      2.74 o 
   4   9   6        1.21        0.00      2.92 o 
   5   9   6        0.00        0.96      4.22 o 
  -3  10   6        5.95        7.68      8.01 o 
  -2  10   6        0.57        0.68      2.71 o 
  -1  10   6        0.03       -1.15      3.06 o 
   0  10   6        0.22       -3.17      3.17 o 
   1  10   6        1.81        1.09      3.08 o 
   2  10   6        0.00        6.21      5.18 o 
   3  10   6       13.09       10.02      7.59 o 
   4  10   6        1.34       19.98      7.61 o 
  -1  11   6        0.47        3.50      5.98 o 
   0  11   6        0.06       -1.88      4.51 o 
   2  11   6        0.02        2.03      4.78 o 
  -1 -10   7        4.97        5.89      4.47 o 
   0 -10   7       25.10       19.23      6.12 o 
   1 -10   7        0.05        5.68      5.00 o 
  -3  -9   7       10.05        2.07      8.26 o 
  -2  -9   7       13.35        5.69      4.20 o 
  -1  -9   7        0.08       -0.12      5.01 o 
   0  -9   7        9.62        9.77      4.54 o 
   1  -9   7       32.76       32.87      6.34 o 
   2  -9   7        5.50        4.11      6.73 o 
   3  -9   7        3.09        6.56      5.94 o 
  -4  -8   7       10.07       14.90      7.72 o 
  -3  -8   7        6.04       19.92      5.09 o 
  -2  -8   7        3.55        6.70      3.95 o 
  -1  -8   7        2.49        0.69      2.98 o 
   0  -8   7       11.77       13.24      4.45 o 
   1  -8   7       15.37       18.61      4.80 o 
   2  -8   7        0.28       -1.03      2.79 o 
   3  -8   7        1.42        0.13      3.35 o 
   4  -8   7        0.06       -5.54      7.32 o 
  -5  -7   7        1.24       -2.23      3.77 o 
  -4  -7   7       19.74       28.69      7.24 o 
  -3  -7   7        3.30        8.50      7.57 o 
  -2  -7   7       18.67       20.27      4.24 o 
  -1  -7   7        0.54        4.34      4.38 o 
   0  -7   7        0.16        0.82      2.52 o 
   1  -7   7        1.69        0.94      2.45 o 
   2  -7   7        0.34        1.33      2.26 o 
   3  -7   7       15.83       15.61      3.42 o 
   4  -7   7        4.37        6.85      3.53 o 
   5  -7   7        3.30        3.77      6.23 o 
  -5  -6   7        0.28        2.74      9.36 o 
  -4  -6   7       10.18       15.89      5.22 o 
  -3  -6   7       46.83       46.36      5.92 o 
  -2  -6   7       16.97       28.71      7.95 o 
  -1  -6   7       60.30       52.89      5.42 o 
   0  -6   7        1.33        0.48      2.49 o 
   1  -6   7       86.39       82.64     14.57 o 
   2  -6   7       62.26       50.68     12.94 o 
   3  -6   7       12.06       16.30      3.03 o 
   4  -6   7        3.84        6.20      4.22 o 
   5  -6   7       16.45       15.56      5.40 o 
  -6  -5   7        5.29       -0.87      5.31 o 
  -5  -5   7        0.96        4.18      3.12 o 
  -4  -5   7        2.08        1.67      2.53 o 
  -3  -5   7        8.03       18.14      7.50 o 
  -2  -5   7       11.82       15.16      4.76 o 
  -1  -5   7        5.80       13.17      8.00 o 
   0  -5   7        0.51        0.20      2.68 o 
   1  -5   7       48.18       50.02      5.61 o 
   2  -5   7       10.17        6.64      2.57 o 
   3  -5   7       19.99       22.69      3.00 o 
   4  -5   7       23.14       26.05      5.25 o 
   5  -5   7        5.22        9.92      4.03 o 
   6  -5   7        0.33       -0.85      3.25 o 
  -6  -4   7        0.04       -5.27      5.27 o 
  -5  -4   7       25.60       27.64      5.19 o 
  -4  -4   7        5.29        6.13      2.99 o 
  -3  -4   7        8.59       10.53      7.97 o 
  -2  -4   7       48.71       44.61      6.66 o 
  -1  -4   7      434.46      405.78      8.69 o 
   0  -4   7       10.05       17.55      3.64 o 
   1  -4   7      118.69      114.81      4.69 o 
   2  -4   7      165.00      174.44      6.93 o 
   3  -4   7        0.21        2.37      1.66 o 
   4  -4   7        3.04        2.21      1.79 o 
   5  -4   7        2.14        1.39      2.83 o 
   6  -4   7       19.61       30.63      5.81 o 
  -5  -3   7        1.79        2.21      2.60 o 
  -4  -3   7      130.37      136.18      7.55 o 
  -3  -3   7       40.97       38.35      5.00 o 
  -2  -3   7       16.56       17.14      2.13 o 
  -1  -3   7       83.94       83.88      4.75 o 
   0  -3   7       19.93       22.08      2.31 o 
   1  -3   7       44.23       50.16      3.29 o 
   2  -3   7      137.46      134.60      5.26 o 
   3  -3   7       86.01      102.44      5.01 o 
   4  -3   7       30.73       32.39      3.55 o 
   5  -3   7        0.19        0.93      2.52 o 
   6  -3   7        2.02        1.84      2.89 o 
  -6  -2   7        0.12        4.17      6.03 o 
  -5  -2   7       44.69       42.43      4.08 o 
  -4  -2   7        3.33        3.13      2.39 o 
  -3  -2   7       34.58       31.88      3.73 o 
  -2  -2   7       12.63       12.41      2.10 o 
  -1  -2   7       39.04       40.05      4.79 o 
   0  -2   7      171.74      160.38      4.75 o 
   1  -2   7        8.64       13.61      1.96 o 
   2  -2   7       85.37       90.99      3.77 o 
   3  -2   7        7.43        6.59      1.73 o 
   4  -2   7       98.19       95.37      4.69 o 
   5  -2   7       10.94       20.17      4.03 o 
   6  -2   7        2.67        7.90      4.02 o 
   7  -2   7        0.83       -2.10      3.46 o 
  -6  -1   7       18.70       18.24      4.37 o 
  -5  -1   7       13.47       12.01      3.34 o 
  -4  -1   7      229.47      234.54      8.56 o 
  -3  -1   7        2.90       -0.85      1.23 o 
  -2  -1   7       28.37       31.15      2.72 o 
  -1  -1   7       92.20      104.12      7.94 o 
   0  -1   7       31.08       31.13      2.00 o 
   1  -1   7      293.31      288.56      8.39 o 
   2  -1   7       91.36      103.67      7.69 o 
   3  -1   7        9.21        9.63      1.96 o 
   4  -1   7        2.95        2.62      3.49 o 
   5  -1   7        0.02        1.16      2.14 o 
   6  -1   7        2.67        3.79      3.55 o 
   7  -1   7        7.47       11.95      5.02 o 
  -6   0   7       55.63       60.40      6.89 o 
  -5   0   7       30.68       33.59      3.89 o 
  -4   0   7        4.04        7.09      2.26 o 
  -3   0   7       97.83       94.40      4.91 o 
  -2   0   7       24.88       17.88      2.46 o 
  -1   0   7      197.09      201.33      5.10 o 
   0   0   7       13.09       10.91      1.35 o 
   1   0   7       14.93       18.78      2.11 o 
   2   0   7      600.30      586.06     23.53 o 
   3   0   7        2.06        5.13      3.75 o 
   4   0   7       40.64       39.89      3.28 o 
   5   0   7       53.86       48.79      7.66 o 
   6   0   7        7.93        9.36      3.97 o 
   7   0   7        2.53        0.95      3.48 o 
  -6   1   7       16.58       19.25      9.89 o 
  -5   1   7        0.08        0.54      1.77 o 
  -4   1   7       84.44      103.35      5.44 o 
  -3   1   7      152.47      150.29      6.22 o 
  -2   1   7       82.26       83.10      8.06 o 
  -1   1   7      167.85      160.25      4.51 o 
   0   1   7       18.49       16.23      2.53 o 
   1   1   7        5.19        6.75      2.84 o 
   2   1   7       19.15       20.11      2.08 o 
   3   1   7       54.13       55.79      4.51 o 
   4   1   7        2.34        2.31      1.61 o 
   5   1   7        1.43        3.17      1.81 o 
   6   1   7       49.03       55.04      9.86 o 
   7   1   7        1.65        2.70      3.72 o 
  -6   2   7       26.17       35.17      7.09 o 
  -5   2   7       16.92       26.80      6.82 o 
  -4   2   7        3.89        2.93      1.79 o 
  -3   2   7      290.09      321.03      9.17 o 
  -2   2   7        1.97        2.96      1.36 o 
  -1   2   7       28.81       24.61      3.20 o 
   0   2   7        3.11       11.23      2.29 o 
   1   2   7        2.97       10.88      4.21 o 
   2   2   7       13.20       13.88      2.27 o 
   3   2   7       65.29       66.13      5.48 o 
   4   2   7       15.87       18.17      3.91 o 
   5   2   7      127.77      135.39      7.49 o 
   6   2   7        1.49        2.86      3.08 o 
   7   2   7        1.30        3.78      3.93 o 
  -6   3   7        2.52       -2.72      3.66 o 
  -5   3   7        1.89       11.83     12.64 o 
  -4   3   7       31.51       23.07      3.13 o 
  -3   3   7        3.15        3.76      1.85 o 
  -2   3   7       98.07      102.52      8.30 o 
  -1   3   7      110.04      105.29      5.64 o 
   0   3   7       16.06       18.99      2.63 o 
   1   3   7        6.43        4.85      2.19 o 
   2   3   7       97.16       81.11     11.13 o 
   3   3   7       24.25       24.71      1.81 o 
   4   3   7        6.62        9.67      3.84 o 
   5   3   7        0.02        0.29      1.32 o 
   6   3   7        2.37        5.21      3.34 o 
   7   3   7       24.93       32.84     11.03 o 
  -6   4   7       55.98       47.04      8.11 o 
  -5   4   7        1.47       -1.05      2.44 o 
  -4   4   7       36.43       30.73      5.16 o 
  -3   4   7        1.01       -1.61      1.61 o 
  -2   4   7        4.69        5.43      2.05 o 
  -1   4   7        9.38       12.62      3.26 o 
   0   4   7       33.90       38.14      3.95 o 
   1   4   7        1.64        5.32      2.43 o 
   2   4   7       21.84       17.33      3.03 o 
   3   4   7        7.62        6.41      2.62 o 
   4   4   7        0.49       -0.02      1.24 o 
   5   4   7        4.64        4.40      2.12 o 
   6   4   7       63.73       84.52     11.16 o 
   7   4   7        1.33        0.67      4.26 o 
  -6   5   7        5.62        5.85      6.61 o 
  -5   5   7       12.64       16.67      7.51 o 
  -4   5   7        9.40        5.95      2.25 o 
  -3   5   7        1.80        4.41      1.57 o 
  -2   5   7       62.93       55.66      4.76 o 
  -1   5   7       12.70       22.67      4.06 o 
   0   5   7        0.05       10.65      6.73 o 
   1   5   7        1.09        9.33      4.39 o 
   2   5   7        2.94        3.39      2.25 o 
   3   5   7        0.11       -0.86      1.95 o 
   4   5   7        8.59       11.07      2.97 o 
   5   5   7       45.31       41.49      4.89 o 
   6   5   7       29.12       21.74      7.21 o 
  -5   6   7        7.89       -1.90      4.89 o 
  -4   6   7        2.78        2.17      2.08 o 
  -3   6   7       38.79       37.52      4.70 o 
  -2   6   7        0.88        3.16      1.45 o 
  -1   6   7        0.81       -0.62      3.09 o 
   0   6   7      122.84      123.88      7.27 o 
   1   6   7      165.13      169.01      8.44 o 
   2   6   7        2.83        6.71      3.04 o 
   3   6   7        0.95        1.79      2.12 o 
   4   6   7       23.72       22.50      4.44 o 
   5   6   7        0.02        1.48      2.88 o 
   6   6   7       31.52       27.79      9.51 o 
  -5   7   7        0.59       -0.38      5.22 o 
  -4   7   7        6.75        3.91      6.21 o 
  -3   7   7       13.85       16.01      8.37 o 
  -2   7   7       10.23       13.19      3.74 o 
  -1   7   7       57.12       46.75      5.05 o 
   0   7   7       23.22       25.00      4.01 o 
   1   7   7        3.74        8.42      2.92 o 
   2   7   7       11.04       15.25      3.62 o 
   3   7   7        5.01        2.46      2.60 o 
   4   7   7       16.58       27.34      4.90 o 
   5   7   7       54.99       55.32      6.72 o 
  -4   8   7        3.56        1.47      6.21 o 
  -3   8   7        5.09        5.20      3.85 o 
  -2   8   7       21.00       20.11      4.31 o 
  -1   8   7        0.01        7.80     10.10 o 
   0   8   7       19.76       22.02      5.00 o 
   1   8   7       62.74       64.72     10.72 o 
   2   8   7        0.84        0.83      2.28 o 
   3   8   7        2.56        4.24      2.78 o 
   4   8   7       11.65       11.56      3.74 o 
   5   8   7        1.77       -0.20      3.44 o 
  -3   9   7        0.76        0.76      4.53 o 
  -2   9   7       17.55       17.91      6.06 o 
  -1   9   7        3.67       -0.37      2.32 o 
   0   9   7        1.42        0.68      2.52 o 
   1   9   7        1.02       10.79      6.28 o 
   2   9   7        6.60        1.08      2.58 o 
   3   9   7        0.76        1.85      2.86 o 
   4   9   7        2.31        1.07      4.29 o 
  -2  10   7        0.15       -3.01      4.65 o 
  -1  10   7        1.97       -3.50      3.50 o 
   0  10   7        1.32        3.66      3.60 o 
   1  10   7        4.67        3.06      3.39 o 
   2  10   7        2.98        6.99      5.40 o 
   3  10   7        0.03       -1.34      4.33 o 
   0  11   7        6.16        7.86      7.34 o 
   1  11   7        0.01        4.38      5.34 o 
  -2  -9   8        0.78       -0.39      3.40 o 
  -1  -9   8       10.31       19.08      9.67 o 
   0  -9   8        0.02       -1.26      3.36 o 
   1  -9   8       13.22       11.51      4.57 o 
   2  -9   8        0.01        1.32      3.30 o 
  -3  -8   8        0.09        2.83      3.47 o 
  -2  -8   8        5.43       -1.48      3.00 o 
  -1  -8   8        1.59        0.84      2.87 o 
   0  -8   8        2.18        3.69      3.15 o 
   1  -8   8        2.11        0.80      3.03 o 
   2  -8   8        1.83        3.92      3.61 o 
   3  -8   8        1.04       -0.87      4.96 o 
  -4  -7   8        0.31        4.35      4.46 o 
  -3  -7   8        7.08        7.41      4.77 o 
  -2  -7   8        0.21        0.00      1.85 o 
  -1  -7   8       19.31       16.43      4.62 o 
   0  -7   8        0.37       -0.39      2.45 o 
   1  -7   8       11.03       14.69      5.50 o 
   2  -7   8        3.99        2.52      5.17 o 
   3  -7   8       12.52       18.28      4.45 o 
   4  -7   8        5.22       16.16      9.09 o 
  -5  -6   8        1.49        1.41      3.54 o 
  -4  -6   8       12.82       23.58      5.11 o 
  -3  -6   8        1.22        2.81      3.54 o 
  -2  -6   8        1.10       -1.26      2.99 o 
  -1  -6   8        7.54        9.46      3.95 o 
   0  -6   8        2.08        2.87      3.29 o 
   1  -6   8       13.85       25.07      9.42 o 
   2  -6   8        2.49        4.58      2.22 o 
   3  -6   8        0.00        0.42      1.84 o 
   4  -6   8       48.45       47.09      5.94 o 
   5  -6   8        0.47       -0.13      2.55 o 
  -5  -5   8        0.44        1.30      3.20 o 
  -4  -5   8        1.27        1.93      3.01 o 
  -3  -5   8        0.22       -2.02      3.25 o 
  -2  -5   8        6.67       14.76      5.88 o 
  -1  -5   8       11.79       19.57      4.56 o 
   0  -5   8       27.57       26.44      2.35 o 
   1  -5   8        0.26        0.48      1.55 o 
   2  -5   8       25.33       24.27      3.57 o 
   3  -5   8        2.69        3.20      2.07 o 
   4  -5   8        0.00        2.99      2.79 o 
   5  -5   8        0.67       -0.82      7.57 o 
  -5  -4   8        2.06        8.26      7.07 o 
  -4  -4   8        0.15        3.15      3.47 o 
  -3  -4   8        3.55        0.77      4.30 o 
  -2  -4   8       12.81       16.22      3.76 o 
  -1  -4   8      292.21      246.89      7.31 o 
   0  -4   8       91.90       91.54      4.39 o 
   1  -4   8       34.36       27.69      2.98 o 
   2  -4   8       41.22       38.76      4.12 o 
   3  -4   8       34.27       34.58      3.78 o 
   4  -4   8        0.96       -0.27      1.94 o 
   5  -4   8        8.33        8.41      4.48 o 
   6  -4   8        6.19        8.41      4.71 o 
  -6  -3   8        4.50       19.85      7.10 o 
  -5  -3   8        0.34       -0.04      2.35 o 
  -4  -3   8        0.45        0.38      1.50 o 
  -3  -3   8        2.58        7.03      4.99 o 
  -2  -3   8       54.22       51.66      3.76 o 
  -1  -3   8       11.91       11.81      1.96 o 
   0  -3   8       35.44       36.25      4.92 o 
   1  -3   8      162.90      163.76      6.20 o 
   2  -3   8       66.49       71.12      4.77 o 
   3  -3   8        3.41        4.30      1.90 o 
   4  -3   8        0.00        1.69      1.81 o 
   5  -3   8        0.33        1.62      2.69 o 
   6  -3   8        0.15        0.95      2.76 o 
  -6  -2   8       14.29       20.40      7.48 o 
  -5  -2   8        1.50        1.69      2.10 o 
  -4  -2   8       59.94       55.40      4.18 o 
  -3  -2   8       20.33       13.67      2.40 o 
  -2  -2   8       98.21       91.19      5.42 o 
  -1  -2   8        0.16        0.66      1.26 o 
   0  -2   8        1.72       -0.17      2.41 o 
   1  -2   8       55.74       60.21      3.70 o 
   2  -2   8      137.72      140.94      5.45 o 
   3  -2   8       36.05       30.48      6.07 o 
   4  -2   8      113.74      113.23      5.64 o 
   5  -2   8        1.45        1.47      2.42 o 
   6  -2   8        7.99       12.40      8.45 o 
  -6  -1   8        4.05        3.58      3.15 o 
  -5  -1   8        3.76        2.03      2.24 o 
  -4  -1   8       34.65       40.31      4.26 o 
  -3  -1   8      168.02      160.97      6.99 o 
  -2  -1   8        3.28        2.78      1.63 o 
  -1  -1   8      112.06      103.72      5.36 o 
   0  -1   8        5.64       13.89      2.53 o 
   1  -1   8       24.14       22.25      2.27 o 
   2  -1   8        9.68        9.24      3.74 o 
   3  -1   8      157.64      158.79      5.78 o 
   4  -1   8        2.03        0.46      1.46 o 
   5  -1   8       47.35       36.15     13.41 o 
   6  -1   8        5.60        8.43      4.05 o 
  -6   0   8        7.31        9.83      4.77 o 
  -5   0   8       37.13       48.37      8.52 o 
  -4   0   8      140.82      139.00     10.65 o 
  -3   0   8       56.38       62.42      4.20 o 
  -2   0   8      102.24      108.18      6.41 o 
  -1   0   8        1.62        1.46      1.65 o 
   0   0   8       19.09       21.84      2.78 o 
   1   0   8      147.61      124.42      7.46 o 
   2   0   8       11.04        7.94      2.04 o 
   3   0   8       22.94       33.99      3.33 o 
   4   0   8      334.22      331.62     11.21 o 
   5   0   8       19.52       23.92      2.99 o 
   6   0   8        1.90        7.81      3.86 o 
   7   0   8        2.94        6.03      6.03 o 
  -6   1   8       26.20       31.77      7.29 o 
  -5   1   8        0.87       -1.99      2.61 o 
  -4   1   8        4.93        9.71      2.69 o 
  -3   1   8       33.10       34.58      3.32 o 
  -2   1   8      103.28      108.00      4.39 o 
  -1   1   8       16.42       15.08      1.49 o 
   0   1   8       96.98       94.12      5.13 o 
   1   1   8       21.94       24.81      3.34 o 
   2   1   8        0.12        0.54      0.75 o 
   3   1   8        5.28        7.45      3.83 o 
   4   1   8       17.52       11.11      6.23 o 
   5   1   8       34.83       42.51      3.63 o 
   6   1   8        1.93        2.41      3.16 o 
   7   1   8        3.05        3.46      5.58 o 
  -6   2   8        4.04       -3.28      3.63 o 
  -5   2   8       59.70       56.72      9.60 o 
  -4   2   8        5.64        9.15      4.14 o 
  -3   2   8        0.00       -0.20      2.22 o 
  -2   2   8       96.47       91.84      3.85 o 
  -1   2   8       20.02       27.81      3.58 o 
   0   2   8       13.49       14.87      4.39 o 
   1   2   8      328.16      348.83     11.94 o 
   2   2   8       20.33       23.43      3.49 o 
   3   2   8      238.75      249.01     17.67 o 
   4   2   8       23.76       26.99      3.50 o 
   5   2   8       13.95       15.98      2.93 o 
   6   2   8       54.64       36.14     10.25 o 
   7   2   8        0.03       -4.40      6.01 o 
  -6   3   8       27.49       21.01      6.40 o 
  -5   3   8        4.02        7.99     11.80 o 
  -4   3   8       16.50       15.70      3.07 o 
  -3   3   8       14.73       18.03      4.23 o 
  -2   3   8       42.36       36.97      3.85 o 
  -1   3   8        1.52        4.84      2.41 o 
   0   3   8       39.31       60.75      5.83 o 
   1   3   8       95.34      114.69      6.80 o 
   2   3   8       27.61       24.92      3.25 o 
   3   3   8        0.01       -0.97      1.78 o 
   4   3   8       18.05       17.80      3.34 o 
   5   3   8       42.75       58.44     14.19 o 
   6   3   8       13.17        8.93      7.30 o 
  -6   4   8        0.00       -0.11      3.93 o 
  -5   4   8       39.38       44.08      6.14 o 
  -4   4   8        0.63        2.14      1.99 o 
  -3   4   8        2.17        2.53      2.48 o 
  -2   4   8       34.34       31.84      6.52 o 
  -1   4   8        2.99        3.61      2.51 o 
   0   4   8        9.97       17.24      7.22 o 
   1   4   8       20.47       19.72      3.26 o 
   2   4   8       69.90       61.00      5.29 o 
   3   4   8      218.33      202.96     19.38 o 
   4   4   8       63.23       65.92      5.60 o 
   5   4   8        2.93        2.58      2.99 o 
   6   4   8        9.56       12.93      6.36 o 
  -5   5   8        8.36       -1.00      4.46 o 
  -4   5   8        5.25        9.42     10.14 o 
  -3   5   8        2.48        1.63      2.53 o 
  -2   5   8        8.85        9.79      3.41 o 
  -1   5   8       11.75       12.14      3.06 o 
   0   5   8        8.59        8.75      3.13 o 
   1   5   8        4.43        7.04      2.94 o 
   2   5   8       68.68       64.41      5.82 o 
   3   5   8        5.18        2.82      2.67 o 
   4   5   8       11.83       15.87      4.12 o 
   5   5   8       42.89       45.45      8.56 o 
   6   5   8        1.18        3.01      4.62 o 
  -5   6   8       13.48       25.70      8.66 o 
  -4   6   8        6.28        5.60      5.56 o 
  -3   6   8        0.05       -0.65      2.60 o 
  -2   6   8       18.22       18.68      3.69 o 
  -1   6   8        2.75        6.05      2.69 o 
   0   6   8       51.50       50.74      5.12 o 
   1   6   8        1.60       -2.16      2.26 o 
   2   6   8        0.01       -2.47      2.47 o 
   3   6   8       23.21       20.70      4.55 o 
   4   6   8       30.99       29.50      4.14 o 
   5   6   8        0.00       12.24      9.21 o 
   6   6   8        6.33        5.89      6.52 o 
  -4   7   8        1.60        0.36      4.09 o 
  -3   7   8        3.38        3.67      3.94 o 
  -2   7   8        3.21        9.71      7.51 o 
  -1   7   8       52.03       48.53      5.45 o 
   0   7   8        0.71       -0.06      2.04 o 
   1   7   8       38.17       42.19      5.14 o 
   2   7   8        9.18        3.58      2.79 o 
   3   7   8        1.71       25.79     17.42 o 
   4   7   8        3.55        4.04      2.98 o 
   5   7   8        4.61        3.97      3.42 o 
  -4   8   8        2.75        5.67      6.54 o 
  -3   8   8        0.23       -0.02      2.62 o 
  -2   8   8       12.22       18.38      6.53 o 
  -1   8   8       10.93       21.00      7.08 o 
   0   8   8      129.24      138.76      9.35 o 
   1   8   8        1.81        2.40      2.60 o 
   2   8   8        1.89        2.25      2.72 o 
   3   8   8        1.96        2.46      3.00 o 
   4   8   8       15.68       19.05      4.59 o 
   5   8   8        3.67        4.17      5.80 o 
  -3   9   8        1.09        4.35      5.76 o 
  -2   9   8        0.83        3.07      3.54 o 
  -1   9   8        0.08       -0.23      2.26 o 
   0   9   8       15.14       19.13      5.13 o 
   1   9   8        6.72       10.08      8.35 o 
   2   9   8        3.10        2.11      3.19 o 
   3   9   8        1.74       -0.39      2.58 o 
   4   9   8        0.67       -2.95      5.11 o 
  -1  10   8       13.58       11.96      7.91 o 
   0  10   8        5.64        3.74      3.76 o 
   1  10   8        2.16        4.76      9.80 o 
   2  10   8        1.79        3.97      5.20 o 
  -2  -8   9        0.00        2.07      3.27 o 
  -1  -8   9        4.05        1.46      3.10 o 
   0  -8   9       12.17       15.50      7.19 o 
   1  -8   9        1.42       -1.45      3.11 o 
   2  -8   9        0.55       -3.15      3.68 o 
  -3  -7   9        0.27        1.09      2.97 o 
  -2  -7   9        3.76        4.39      3.50 o 
  -1  -7   9        1.64        0.01      2.36 o 
   0  -7   9       37.41       37.47      5.64 o 
   1  -7   9        1.35        1.39      3.45 o 
   2  -7   9        0.61       -0.37      2.92 o 
   3  -7   9       12.48       22.61      8.97 o 
   4  -7   9        5.89        4.35      6.01 o 
  -4  -6   9        0.10        2.19      4.81 o 
  -3  -6   9        0.91       17.00     13.74 o 
  -2  -6   9       26.60       22.53      4.63 o 
  -1  -6   9        1.08        0.83      2.31 o 
   0  -6   9        6.82        1.11      2.60 o 
   1  -6   9        3.25        1.47      2.46 o 
   2  -6   9        2.63        6.59      3.91 o 
   3  -6   9        9.36        8.36      3.03 o 
   4  -6   9       23.51       17.31     14.68 o 
  -5  -5   9        0.11       -2.35      3.34 o 
  -4  -5   9       15.66       19.15      5.05 o 
  -3  -5   9        4.08        3.51      4.87 o 
  -2  -5   9        3.60       14.12      5.84 o 
  -1  -5   9       17.49       16.91      3.86 o 
   0  -5   9        0.00       -1.73      2.64 o 
   1  -5   9       33.29       27.47      3.81 o 
   2  -5   9       89.07       83.48      7.15 o 
   3  -5   9        2.33        4.18      2.21 o 
   4  -5   9       17.83       24.78      5.17 o 
   5  -5   9       28.69       33.38     12.37 o 
  -5  -4   9        0.04        2.18      4.63 o 
  -4  -4   9        9.76        7.84      3.71 o 
  -3  -4   9        0.50        4.37      3.33 o 
  -2  -4   9       15.59       18.57      5.25 o 
  -1  -4   9       26.54       24.19      3.34 o 
   0  -4   9        1.55        8.77      6.65 o 
   1  -4   9      184.29      182.18      6.86 o 
   2  -4   9       39.64       40.81      5.61 o 
   3  -4   9        4.82        3.87      2.12 o 
   4  -4   9       22.19       29.56      3.84 o 
   5  -4   9        0.01        0.88      2.66 o 
  -5  -3   9       21.85       22.07     10.11 o 
  -4  -3   9        0.17        0.54      2.51 o 
  -3  -3   9       14.14       11.86      2.41 o 
  -2  -3   9       41.21       42.97      3.30 o 
  -1  -3   9        2.89        3.71      1.75 o 
   0  -3   9        2.04        3.13      1.91 o 
   1  -3   9       79.14       66.16      4.47 o 
   2  -3   9       61.78       52.60      4.05 o 
   3  -3   9       10.76       11.64      2.44 o 
   4  -3   9        0.05        2.27      1.70 o 
   5  -3   9       18.24       28.59      5.81 o 
   6  -3   9        7.87        9.65      4.37 o 
  -5  -2   9        6.52       14.96      6.45 o 
  -4  -2   9        0.17        1.57      2.10 o 
  -3  -2   9        0.79        1.03      1.74 o 
  -2  -2   9      113.99      101.79      5.45 o 
  -1  -2   9      100.65      106.68      5.09 o 
   0  -2   9        6.73        5.22      1.93 o 
   1  -2   9       66.54       65.88      6.56 o 
   2  -2   9       36.23       31.35      2.92 o 
   3  -2   9        7.91        7.48      2.17 o 
   4  -2   9       10.06        7.73      2.37 o 
   5  -2   9        3.42        4.30      3.30 o 
   6  -2   9        1.00       -1.80      4.26 o 
  -6  -1   9        0.03       -2.19      5.09 o 
  -5  -1   9        0.00       -2.55      2.55 o 
  -4  -1   9       20.95       21.85      4.47 o 
  -3  -1   9        0.37        2.65      2.11 o 
  -2  -1   9       36.81       38.05      3.21 o 
  -1  -1   9       71.14       71.89      3.88 o 
   0  -1   9       86.05       70.20      3.92 o 
   1  -1   9       27.54       30.19      2.71 o 
   2  -1   9       93.88       89.52      4.23 o 
   3  -1   9        2.10        0.08      1.06 o 
   4  -1   9       11.24       16.06      2.85 o 
   5  -1   9        2.98        0.87      2.56 o 
   6  -1   9        0.53       -0.62      2.36 o 
  -6   0   9        0.59       -1.16      3.27 o 
  -5   0   9        1.65        3.46      2.87 o 
  -4   0   9       42.47       44.41      4.28 o 
  -3   0   9       17.90       17.68      2.79 o 
  -2   0   9        7.45       14.86      4.81 o 
  -1   0   9        0.03        0.26      2.84 o 
   0   0   9        2.27        2.93      2.80 o 
   1   0   9        0.84        3.94      2.03 o 
   2   0   9      184.35      162.79      5.19 o 
   3   0   9       51.67       48.96      3.39 o 
   4   0   9       39.60       40.06      4.31 o 
   5   0   9       26.39       26.55      4.42 o 
   6   0   9        2.72        1.56      4.15 o 
  -6   1   9        2.67        4.04      6.67 o 
  -5   1   9        0.04       -0.90      2.07 o 
  -4   1   9       56.82       52.08      7.07 o 
  -3   1   9       39.57       32.72      8.48 o 
  -2   1   9        0.69       -0.22      0.94 o 
  -1   1   9       59.61       67.81      5.69 o 
   0   1   9       23.13       24.79      4.73 o 
   1   1   9      576.15      556.93     17.38 o 
   2   1   9      230.01      223.72      9.91 o 
   3   1   9        7.98        7.45      2.92 o 
   4   1   9       20.72       19.46      2.79 o 
   5   1   9       18.62       17.79      4.46 o 
   6   1   9        0.85        2.61      4.82 o 
  -6   2   9        7.58        3.44      5.51 o 
  -5   2   9        4.32        3.73      5.28 o 
  -4   2   9       14.73       19.12      3.37 o 
  -3   2   9       50.18       47.17      4.20 o 
  -2   2   9        5.58        8.29      4.13 o 
  -1   2   9       34.90       33.50      4.48 o 
   0   2   9       12.22       16.47      3.23 o 
   1   2   9       49.24       46.97      4.98 o 
   2   2   9      206.85      217.63     10.18 o 
   3   2   9       32.10       29.69      6.08 o 
   4   2   9      104.69      103.99     10.99 o 
   5   2   9       21.64       20.83      4.33 o 
   6   2   9        0.00       -3.06      4.89 o 
  -5   3   9       26.91       33.17      9.20 o 
  -4   3   9        8.53        6.61      3.05 o 
  -3   3   9       73.33       58.66      7.28 o 
  -2   3   9       18.75       16.16      3.70 o 
  -1   3   9       18.50       21.03      3.84 o 
   0   3   9        1.35        3.37      2.75 o 
   1   3   9       32.19       35.27      4.54 o 
   2   3   9      236.17      237.05     31.43 o 
   3   3   9       79.56       77.02     16.33 o 
   4   3   9        3.67        5.98      3.37 o 
   5   3   9        6.57        6.91      4.44 o 
   6   3   9        2.75        1.65      4.53 o 
  -5   4   9        0.19       -3.77      5.65 o 
  -4   4   9        2.15        9.41     11.92 o 
  -3   4   9       71.41       62.40      9.79 o 
  -2   4   9        0.31        0.89      2.49 o 
  -1   4   9        0.04        1.82      2.65 o 
   0   4   9        1.91       -0.91      2.22 o 
   1   4   9       39.69       42.63      5.44 o 
   2   4   9       23.80       20.25      3.39 o 
   3   4   9       13.84       19.97      6.26 o 
   4   4   9       92.03       88.35      8.97 o 
   5   4   9        8.10        6.37      3.59 o 
   6   4   9        1.02       12.21      7.93 o 
  -5   5   9       19.60       31.23      9.67 o 
  -4   5   9       14.12       18.18      4.52 o 
  -3   5   9       26.87       33.83      4.89 o 
  -2   5   9       22.26       19.99      3.88 o 
  -1   5   9       27.79       30.13      4.95 o 
   0   5   9        0.73       -2.81      2.81 o 
   1   5   9        2.74        3.65      3.06 o 
   2   5   9        2.98        1.84      2.33 o 
   3   5   9      187.17      176.13      9.34 o 
   4   5   9       44.97       35.99      5.11 o 
   5   5   9        4.18        3.16      2.94 o 
   6   5   9        0.40       -0.25      4.42 o 
  -4   6   9        4.01        2.41      4.87 o 
  -3   6   9        1.63        0.30      2.77 o 
  -2   6   9        1.48        0.51      2.53 o 
  -1   6   9       13.89       14.04      4.77 o 
   0   6   9        0.28       -0.82      2.32 o 
   1   6   9        0.10       -3.55      3.59 o 
   2   6   9       26.51       26.10      4.59 o 
   3   6   9       17.85       15.87      8.73 o 
   4   6   9        0.01        0.62      2.13 o 
   5   6   9       13.19       20.85     12.98 o 
  -4   7   9       39.32       43.73     10.87 o 
  -3   7   9       20.00       12.34      4.46 o 
  -2   7   9        0.07       -0.18      2.32 o 
  -1   7   9        0.33        0.97      2.37 o 
   0   7   9       10.29       12.04      3.98 o 
   1   7   9        6.24        3.13      2.74 o 
   2   7   9        0.35        1.15      3.40 o 
   3   7   9        1.96        2.20      3.09 o 
   4   7   9       13.15       15.07      4.49 o 
   5   7   9        3.04        5.69      4.65 o 
  -3   8   9        5.46        8.90      5.51 o 
  -2   8   9        0.26        0.75      2.57 o 
  -1   8   9        1.44        0.30      2.22 o 
   0   8   9       48.57       47.96     17.20 o 
   1   8   9       11.04       12.73      4.52 o 
   2   8   9        2.91        1.27      2.90 o 
   3   8   9        3.97        2.33      3.18 o 
   4   8   9        0.25       -0.47      2.48 o 
  -2   9   9       13.07       15.53      7.20 o 
  -1   9   9        1.29       -2.08      3.68 o 
   0   9   9        5.58       -0.06      2.32 o 
   1   9   9        1.22       -1.56      2.98 o 
   2   9   9        0.87       -0.03      2.19 o 
   3   9   9        0.00        0.22      2.62 o 
   0  10   9        1.25       -2.79      3.97 o 
   1  10   9        7.56        6.98      5.82 o 
  -1  -8  10        2.61       -1.31      3.67 o 
   0  -8  10        4.42        2.51      3.58 o 
   1  -8  10        1.49        0.16      2.86 o 
  -2  -7  10        7.33        7.94      4.65 o 
  -1  -7  10        0.27       -1.98      3.25 o 
   0  -7  10        8.07       15.48      4.98 o 
   1  -7  10       10.62        6.16      4.42 o 
   2  -7  10        0.81       -0.83      2.73 o 
   3  -7  10        0.43       -1.72      5.74 o 
  -3  -6  10        2.93       -1.27      3.39 o 
  -2  -6  10        0.05       -1.16      2.70 o 
  -1  -6  10        3.90       10.12      4.28 o 
   0  -6  10       36.74       42.61      6.39 o 
   1  -6  10       11.82       13.98      4.41 o 
   2  -6  10       12.24       24.68      5.80 o 
   3  -6  10        0.04        1.06      3.16 o 
   4  -6  10       12.92        7.19      6.41 o 
  -4  -5  10        3.54       22.25     16.06 o 
  -3  -5  10        0.39        1.19      5.50 o 
  -2  -5  10        0.03       -1.54      2.70 o 
  -1  -5  10        0.89        2.21      2.93 o 
   0  -5  10        4.82        7.55      3.52 o 
   1  -5  10       24.51       19.17      4.55 o 
   2  -5  10       11.41       10.91      2.87 o 
   3  -5  10        2.64        0.91      2.18 o 
   4  -5  10        2.96       -0.25      2.85 o 
  -4  -4  10       22.08       14.91     12.11 o 
  -3  -4  10       21.02       21.83      5.08 o 
  -2  -4  10       62.21       66.34      6.67 o 
  -1  -4  10       52.30       39.74      5.22 o 
   0  -4  10        1.78        2.26      1.84 o 
   1  -4  10        2.04        0.31      1.26 o 
   2  -4  10        7.15        3.78      2.18 o 
   3  -4  10        6.24        8.35      2.93 o 
   4  -4  10       14.10       23.53      6.66 o 
   5  -4  10       17.88        6.00      4.76 o 
  -5  -3  10        1.03        5.77      5.75 o 
  -4  -3  10        5.23        2.01      3.03 o 
  -3  -3  10       10.97       11.43      7.32 o 
  -2  -3  10       25.77       29.37      3.50 o 
  -1  -3  10       11.27       12.88      2.35 o 
   0  -3  10       55.34       46.01      4.68 o 
   1  -3  10        2.77        5.90      4.54 o 
   2  -3  10        4.45        6.97      3.43 o 
   3  -3  10       20.59       18.72      2.94 o 
   4  -3  10        0.23        0.69      1.68 o 
   5  -3  10        9.98       12.46      6.83 o 
  -5  -2  10        8.72        5.99      6.67 o 
  -4  -2  10       16.66       21.23      6.21 o 
  -3  -2  10       40.66       34.92      3.95 o 
  -2  -2  10        9.57       10.44      2.58 o 
  -1  -2  10      550.46      495.15     13.60 o 
   0  -2  10        0.30       -1.44      1.44 o 
   1  -2  10       13.07       11.45      5.85 o 
   2  -2  10      216.04      195.16      9.80 o 
   3  -2  10        1.96       -1.63      1.92 o 
   4  -2  10        5.13        3.89      2.06 o 
  -5  -1  10        0.31       -2.42      3.82 o 
  -4  -1  10        2.73        0.50      1.86 o 
  -3  -1  10        0.26       -1.41      1.90 o 
  -2  -1  10      118.12      118.99     12.18 o 
  -1  -1  10       13.31       18.77      4.61 o 
   0  -1  10       24.38       20.52      2.43 o 
   1  -1  10      314.38      289.87      8.26 o 
   2  -1  10       12.00       17.05      3.09 o 
   3  -1  10       19.80       20.31      2.95 o 
   4  -1  10       23.61       27.69      3.63 o 
   5  -1  10        0.14       -2.86      4.51 o 
   6  -1  10        1.32       -1.50      5.69 o 
  -5   0  10        0.05       -3.77      3.77 o 
  -4   0  10       15.81       12.73      4.90 o 
  -3   0  10        1.79        0.09      1.46 o 
  -2   0  10        9.08        4.24      1.89 o 
  -1   0  10      127.27      121.23      6.99 o 
   0   0  10      242.72      242.12     11.52 o 
   1   0  10       19.10       15.86      3.46 o 
   2   0  10      114.49      109.24      6.76 o 
   3   0  10        1.20        2.76      2.33 o 
   4   0  10       25.65       27.18      4.65 o 
   5   0  10        0.78        4.13      5.51 o 
  -5   1  10        0.84        3.24      5.09 o 
  -4   1  10       31.64       41.26     10.70 o 
  -3   1  10       92.49       82.59      6.43 o 
  -2   1  10       37.54       39.85      5.14 o 
  -1   1  10      207.06      203.66     10.50 o 
   0   1  10        2.62        0.90      1.95 o 
   1   1  10       31.00       26.02      6.19 o 
   2   1  10       20.01       19.62      5.56 o 
   3   1  10       30.22       39.26     10.22 o 
   4   1  10        0.98        5.01      2.59 o 
   5   1  10        5.75        2.69      2.91 o 
   6   1  10        0.14        0.40      3.97 o 
  -5   2  10       10.20       11.85      6.88 o 
  -4   2  10       80.60       92.17      8.60 o 
  -3   2  10       33.55       45.29      6.16 o 
  -2   2  10       27.60       37.69      5.24 o 
  -1   2  10       28.72       24.19      3.78 o 
   0   2  10       38.66       33.14      4.19 o 
   1   2  10       39.72       37.34      4.90 o 
   2   2  10      109.00      107.45     10.77 o 
   3   2  10        0.01        0.99      2.01 o 
   4   2  10       59.41       65.70      6.00 o 
   5   2  10        1.77       -1.43      2.67 o 
   6   2  10        0.00        0.11      4.51 o 
  -5   3  10        0.09       -7.93      7.97 o 
  -4   3  10        2.60        0.39      2.52 o 
  -3   3  10        6.21        5.19      3.75 o 
  -2   3  10       35.88       40.53      8.66 o 
  -1   3  10       14.08        9.00      6.36 o 
   0   3  10        0.13       -0.29      1.74 o 
   1   3  10       28.57       25.89      4.38 o 
   2   3  10        1.13        2.42      2.47 o 
   3   3  10       46.11       49.53      5.21 o 
   4   3  10        8.81       15.22      4.08 o 
   5   3  10        7.35       14.31      5.22 o 
   6   3  10        0.84        0.11      3.62 o 
  -5   4  10        0.65        6.01      7.79 o 
  -4   4  10       16.76       26.26      4.68 o 
  -3   4  10        0.03       -1.76      4.06 o 
  -2   4  10       40.57       45.30     12.60 o 
  -1   4  10        2.39        2.55      2.55 o 
   0   4  10       14.39       15.25      3.57 o 
   1   4  10       17.89       30.28      6.85 o 
   2   4  10      107.62      115.06      9.99 o 
   3   4  10        0.14        3.34      3.37 o 
   4   4  10       18.95       31.17     12.27 o 
   5   4  10       14.30       13.96      7.94 o 
  -4   5  10       18.08       22.08      8.28 o 
  -3   5  10        2.84       11.16      8.51 o 
  -2   5  10        0.00        1.52      2.47 o 
  -1   5  10       11.96       18.57      4.41 o 
   0   5  10        0.15        3.80      3.49 o 
   1   5  10        1.85        1.23      2.59 o 
   2   5  10        0.01        7.45     10.02 o 
   3   5  10        0.54        4.55      4.11 o 
   4   5  10        1.28       -1.27      5.55 o 
   5   5  10        0.49        1.99      3.27 o 
  -4   6  10       15.96       37.17     12.06 o 
  -3   6  10        0.19        3.30      3.42 o 
  -2   6  10       18.14       13.68      5.84 o 
  -1   6  10       17.28       18.90      5.23 o 
   0   6  10       33.76       39.62      5.42 o 
   1   6  10       14.10       12.04      4.79 o 
   2   6  10        6.33        7.30      4.94 o 
   3   6  10        8.82       -0.14      4.36 o 
   4   6  10        3.19       -1.47      3.14 o 
   5   6  10        5.42        0.71      2.71 o 
  -3   7  10        0.97        3.94      3.91 o 
  -2   7  10        8.13        9.20      4.21 o 
  -1   7  10        1.95        6.14      3.80 o 
   0   7  10        2.30        1.17      4.36 o 
   1   7  10        7.90        5.46      7.61 o 
   2   7  10        2.30        4.22      2.94 o 
   3   7  10        4.72        2.91      3.42 o 
   4   7  10        5.43        6.32      3.78 o 
  -2   8  10       21.05       27.71      6.80 o 
  -1   8  10        0.04        9.48     10.36 o 
   0   8  10       12.77       12.59      4.24 o 
   1   8  10       13.45       17.49      6.03 o 
   2   8  10       19.39       22.61      5.40 o 
   3   8  10        4.76        5.78      5.03 o 
  -1   9  10       37.59       35.82      6.29 o 
   0   9  10        2.40        1.64      3.16 o 
   1   9  10       29.50       32.02      7.05 o 
   2   9  10        2.10       -0.60      2.76 o 
  -1  -7  11        0.20        0.77      3.78 o 
   0  -7  11        2.54        1.30      3.46 o 
   1  -7  11        0.59       -0.32      3.15 o 
  -2  -6  11       11.79       13.44      8.99 o 
  -1  -6  11        0.01       -0.62      3.09 o 
   0  -6  11        8.01        3.58      3.33 o 
   1  -6  11        5.62        3.86      3.24 o 
   2  -6  11        1.77        2.26      3.39 o 
  -3  -5  11       25.78       11.62     12.48 o 
  -2  -5  11       18.46       25.48      5.62 o 
  -1  -5  11       20.59       20.15      4.88 o 
   0  -5  11        0.46        0.60      2.29 o 
   1  -5  11        7.26        6.32      3.18 o 
   2  -5  11        0.00        9.51      8.11 o 
   3  -5  11        1.22        1.73      2.93 o 
  -4  -4  11        6.27        9.31      8.39 o 
  -3  -4  11        0.60        9.77     10.34 o 
  -2  -4  11       68.50       71.24     11.26 o 
  -1  -4  11       28.42       35.28      9.44 o 
   0  -4  11        4.48        6.71      3.69 o 
   1  -4  11       26.08       29.86      3.99 o 
   2  -4  11       13.84       14.89      4.76 o 
   3  -4  11        9.86        9.28      4.55 o 
   4  -4  11        9.10        8.08      7.03 o 
  -4  -3  11        0.35        1.63      4.46 o 
  -3  -3  11       54.88       59.05      6.86 o 
  -2  -3  11       67.84       60.12     11.10 o 
  -1  -3  11        0.53        2.08      1.85 o 
   0  -3  11        0.71       -1.88      1.88 o 
   1  -3  11        0.11        0.03      1.42 o 
   2  -3  11       25.19       28.27      3.39 o 
   3  -3  11        4.00        3.43      3.01 o 
   4  -3  11       16.00       27.95      9.31 o 
   5  -3  11        4.41        7.05      7.41 o 
  -4  -2  11       27.02       25.00      7.50 o 
  -3  -2  11        5.07        4.38      2.50 o 
  -2  -2  11        5.74        8.35      3.78 o 
  -1  -2  11        2.37        0.72      3.25 o 
   0  -2  11       47.27       57.22      4.07 o 
   1  -2  11       60.21       62.82      5.95 o 
   2  -2  11        0.91       -1.22      2.45 o 
   3  -2  11       18.45       23.86      4.67 o 
   4  -2  11       29.08       33.96      6.06 o 
   5  -2  11        3.38        2.88      4.98 o 
  -4  -1  11        0.75        0.27      2.44 o 
  -3  -1  11       36.64       30.87      5.18 o 
  -2  -1  11        8.79        2.43      3.98 o 
  -1  -1  11      170.17      185.16     17.19 o 
   0  -1  11       66.32       57.11      4.78 o 
   1  -1  11       30.44       31.33      4.22 o 
   2  -1  11        0.00       -1.37      2.31 o 
   3  -1  11        1.26       -0.81      2.55 o 
   4  -1  11        0.75        2.07      2.39 o 
   5  -1  11        9.14       20.74      7.66 o 
  -4   0  11        0.00        3.56      4.00 o 
  -3   0  11        4.26        1.00      3.05 o 
  -2   0  11        3.52        0.60      2.11 o 
  -1   0  11       71.00       78.54      6.60 o 
   0   0  11       73.90       72.75      6.83 o 
   1   0  11        9.86       24.65     15.75 o 
   2   0  11       36.25       32.68      5.47 o 
   3   0  11       30.61       26.05      5.33 o 
   4   0  11        2.91       14.92     10.00 o 
   5   0  11        0.41        1.14      4.09 o 
  -4   1  11        0.04       -2.05      5.17 o 
  -3   1  11       10.66        6.60      4.09 o 
  -2   1  11        1.40        1.41      2.35 o 
  -1   1  11       28.14       31.33      4.66 o 
   0   1  11       75.67       90.76      7.33 o 
   1   1  11       37.34       38.51      4.34 o 
   2   1  11       16.54       15.44      3.52 o 
   3   1  11        2.40        2.78      2.34 o 
   4   1  11        0.52        0.26      2.70 o 
   5   1  11        1.56       -0.80      3.86 o 
  -4   2  11       44.65       44.18      6.24 o 
  -3   2  11        8.47       12.24      7.10 o 
  -2   2  11        0.07       -1.70      3.25 o 
  -1   2  11       27.44       28.69      7.13 o 
   0   2  11        2.20        1.73      2.60 o 
   1   2  11       13.14       34.47      4.93 o 
   2   2  11        0.45        3.22      2.65 o 
   3   2  11        0.59       -1.30      2.66 o 
   4   2  11       32.42       32.32      5.95 o 
   5   2  11        0.37       -5.20      6.25 o 
  -4   3  11        6.12        5.51      3.80 o 
  -3   3  11       40.87       42.29      8.24 o 
  -2   3  11       12.42       12.09      4.04 o 
  -1   3  11       31.69       35.90      6.23 o 
   0   3  11       27.05       32.97      5.22 o 
   1   3  11        1.32        0.65      2.10 o 
   2   3  11        0.86        5.18      3.66 o 
   3   3  11        0.13        0.93      2.28 o 
   4   3  11        4.40        4.94      3.55 o 
   5   3  11        6.01        5.28      4.15 o 
  -4   4  11        6.28        0.56      2.81 o 
  -3   4  11        0.27        9.71      6.74 o 
  -2   4  11       28.44       27.24      5.40 o 
  -1   4  11       21.39       24.64      4.63 o 
   0   4  11       13.63       17.34      3.96 o 
   1   4  11        3.45        4.65      3.23 o 
   2   4  11       19.59       32.83      5.53 o 
   3   4  11        0.76       -1.21      3.18 o 
   4   4  11       15.28       15.26      4.77 o 
   5   4  11       17.48       15.47      5.19 o 
  -4   5  11        6.47        8.55      6.76 o 
  -3   5  11       17.77       14.47      4.42 o 
  -2   5  11        0.67        0.73      5.92 o 
  -1   5  11       10.25       10.97      4.88 o 
   0   5  11        4.75        7.31      4.82 o 
   1   5  11        0.37        0.44      2.50 o 
   2   5  11        4.26        6.37      3.38 o 
   3   5  11        0.40        1.37      2.78 o 
   4   5  11        4.34       14.30      4.88 o 
  -3   6  11       18.03       33.94      6.79 o 
  -2   6  11        4.50        3.79      3.77 o 
  -1   6  11        9.39       11.28      4.34 o 
   0   6  11        0.18       -2.37      3.85 o 
   1   6  11        0.60        2.65      3.19 o 
   2   6  11        0.27       -1.25      2.70 o 
   3   6  11        4.88        8.32      6.61 o 
   4   6  11        7.50        7.94      4.18 o 
  -2   7  11        5.39        8.10      4.13 o 
  -1   7  11        4.48       13.40     12.10 o 
   0   7  11        8.15        3.53      4.49 o 
   1   7  11        9.98        6.81      3.81 o 
   2   7  11        0.19       -1.39      2.91 o 
   3   7  11        8.44       15.22      5.31 o 
  -1   8  11        0.90        0.84      3.58 o 
   0   8  11        4.25        2.64      3.36 o 
   1   8  11        0.06        3.91      3.97 o 
   2   8  11        0.17        0.95      3.08 o 
   0  -6  12        2.08        5.36      6.01 o 
  -2  -5  12        0.34        0.11      3.75 o 
  -1  -5  12        0.21       -2.32      5.49 o 
   0  -5  12       38.74       54.05     10.05 o 
   1  -5  12        0.86       -1.14      4.87 o 
   2  -5  12        0.00       -1.59      4.11 o 
  -3  -4  12       12.24        5.05      6.03 o 
  -2  -4  12        2.36        7.28      5.65 o 
  -1  -4  12       14.36       11.23      6.18 o 
   0  -4  12        5.61        9.53      6.92 o 
   1  -4  12        1.11       -2.77      4.38 o 
   2  -4  12        6.36       13.06      7.02 o 
   3  -4  12        0.38       -0.91      2.94 o 
  -3  -3  12        1.45        4.11      6.21 o 
  -2  -3  12       13.42       22.88      7.28 o 
  -1  -3  12       27.45       24.40      7.34 o 
   0  -3  12        0.02        4.06      2.89 o 
   1  -3  12        1.05       -0.01      1.99 o 
   2  -3  12        5.34       16.65      7.39 o 
   3  -3  12        0.00        1.02      2.63 o 
   4  -3  12        0.06       -3.19      4.98 o 
  -3  -2  12        7.66       10.18      7.21 o 
  -2  -2  12        4.66        3.01      3.26 o 
  -1  -2  12        2.05       -2.59      2.59 o 
   0  -2  12        0.63        5.15      4.97 o 
   1  -2  12       13.69       13.38      3.46 o 
   2  -2  12        1.89        0.61      2.47 o 
   3  -2  12       11.41       13.54      6.12 o 
   4  -2  12        9.93        1.41      4.87 o 
  -4  -1  12        4.13        2.50      5.65 o 
  -3  -1  12        6.91        1.55      2.80 o 
  -2  -1  12       15.49       12.44      4.10 o 
  -1  -1  12       15.46       25.18      4.37 o 
   0  -1  12        2.20        5.66      3.08 o 
   1  -1  12        0.54       -2.72      2.72 o 
   2  -1  12       16.85       15.38      3.55 o 
   3  -1  12        0.69       -0.17      2.38 o 
   4  -1  12        1.06       -0.89      2.75 o 
  -4   0  12       30.86       37.34      6.68 o 
  -3   0  12        6.29       77.43     46.11 o 
  -2   0  12       36.64       34.26      5.33 o 
  -1   0  12       54.85       67.19      6.82 o 
   0   0  12       15.84       14.58      3.93 o 
   1   0  12        2.18        4.01      7.86 o 
   2   0  12      100.34       88.43     12.20 o 
   3   0  12        0.06        4.73      3.16 o 
   4   0  12        1.31        3.45      3.24 o 
  -4   1  12        0.00       -0.72      4.02 o 
  -3   1  12       14.97       12.80      4.19 o 
  -2   1  12       18.01       15.04      4.21 o 
  -1   1  12        6.55        9.16      3.32 o 
   0   1  12        1.57        5.55      3.42 o 
   1   1  12       29.42       34.64      8.71 o 
   2   1  12       55.47       58.65      6.74 o 
   3   1  12       13.32       15.19      4.60 o 
   4   1  12        0.18        1.68      3.53 o 
  -4   2  12        0.16        2.45      3.85 o 
  -3   2  12        8.27        8.12      3.96 o 
  -2   2  12        0.00        1.79      2.61 o 
  -1   2  12       13.56       13.03      4.41 o 
   0   2  12        0.47        1.87      2.56 o 
   1   2  12       18.39       20.32      4.20 o 
   2   2  12       58.45       58.34      6.13 o 
   3   2  12        1.61       -0.91      2.28 o 
   4   2  12       14.17       27.86     11.93 o 
  -3   3  12       70.95       70.37      7.61 o 
  -2   3  12        7.81       10.26      4.40 o 
  -1   3  12       12.49        9.22      4.55 o 
   0   3  12        0.64        0.06      1.98 o 
   1   3  12        9.93       10.21      4.52 o 
   2   3  12       13.24       25.98      5.22 o 
   3   3  12       36.41       38.52      6.11 o 
   4   3  12        0.34       12.38     12.83 o 
  -3   4  12        0.01       -0.97      2.89 o 
  -2   4  12       11.81       14.10      7.31 o 
  -1   4  12       48.05       46.98      6.39 o 
   0   4  12        0.83       -3.32      3.32 o 
   1   4  12        4.99        5.61      3.43 o 
   2   4  12        8.08        9.05      8.25 o 
   3   4  12        1.66       -0.46      2.40 o 
   4   4  12       10.63       12.37      4.56 o 
  -3   5  12        9.11        3.49      3.49 o 
  -2   5  12       24.41       24.25      5.74 o 
  -1   5  12        2.11       -1.92      3.37 o 
   0   5  12        5.71        3.98      3.62 o 
   1   5  12       13.50       15.32      4.90 o 
   2   5  12        4.11        1.25      2.79 o 
   3   5  12        0.00        4.40      3.83 o 
   4   5  12        0.84        2.92      3.96 o 
  -2   6  12        2.35        2.36      3.64 o 
  -1   6  12        6.16        4.55      5.29 o 
   0   6  12        1.76        1.38      3.04 o 
   1   6  12        7.97        6.55      4.14 o 
   2   6  12        3.33        1.53      3.40 o 
   3   6  12        8.93        6.31      5.02 o 
  -1   7  12        0.39       -0.38      3.00 o 
   0   7  12        0.17       -3.35      4.24 o 
   1   7  12        1.54        3.85      3.99 o 
   2   7  12        0.40       -4.12      4.78 o 
  -1  -4  13        0.21        2.39      4.67 o 
   0  -4  13       23.10       35.14      9.06 o 
   1  -4  13        2.33       19.40      7.26 o 
  -2  -3  13        0.11        2.90      5.02 o 
  -1  -3  13       11.57        5.27      6.70 o 
   0  -3  13        5.70        3.39      6.25 o 
   1  -3  13        2.09        8.10      7.14 o 
   2  -3  13        1.72       -0.34      2.70 o 
  -2  -2  13        2.15        2.92      6.21 o 
  -1  -2  13        1.37       -1.27      5.00 o 
   0  -2  13        6.77        6.08      3.19 o 
   1  -2  13        2.10        4.62      3.12 o 
   2  -2  13        0.00       -0.59      3.03 o 
   3  -2  13        3.14        0.29      2.37 o 
  -3  -1  13        0.44        1.14      5.47 o 
  -2  -1  13        1.07       -3.12      3.72 o 
  -1  -1  13        4.70        2.21      2.69 o 
   0  -1  13        0.01       -3.09      3.29 o 
   1  -1  13        0.44       -2.15      3.11 o 
   2  -1  13       13.27       15.76      4.32 o 
   3  -1  13        2.61        3.62      3.13 o 
  -3   0  13        1.42        1.40      3.28 o 
  -2   0  13        0.12       -0.76      3.16 o 
  -1   0  13       35.13       27.19      5.07 o 
   0   0  13        0.55        0.98      2.43 o 
   1   0  13       57.17       63.05      7.22 o 
   2   0  13        0.50        2.80      3.58 o 
   3   0  13        3.20        3.06      3.07 o 
   4   0  13        8.86       12.59      8.08 o 
  -3   1  13       16.03       12.63      4.99 o 
  -2   1  13        7.24        8.29      4.36 o 
  -1   1  13       11.26       17.97      6.73 o 
   0   1  13        2.45       -1.69      2.75 o 
   1   1  13        9.95        9.79      4.14 o 
   2   1  13        0.24        0.83      2.62 o 
   3   1  13        0.55        0.25      2.44 o 
   4   1  13        0.01        3.46      4.04 o 
  -3   2  13        0.11       -2.35      3.22 o 
  -2   2  13       16.94       14.19      5.62 o 
  -1   2  13       31.01       44.91      7.58 o 
   0   2  13        0.15        1.62      3.01 o 
   1   2  13        9.60       19.72     10.21 o 
   2   2  13        1.65       -1.96      3.36 o 
   3   2  13       16.29        9.27      4.26 o 
   4   2  13        5.88        2.69      3.27 o 
  -2   3  13        0.11       -2.44      4.16 o 
  -1   3  13        0.01        1.87      3.38 o 
   0   3  13        1.81        1.81      4.84 o 
   1   3  13        7.02       12.33      4.33 o 
   2   3  13        4.10        8.66      4.34 o 
   3   3  13        2.64        2.07      4.03 o 
  -2   4  13        3.86        3.48      3.90 o 
  -1   4  13        3.49        3.53      6.60 o 
   0   4  13        2.61        3.83      3.49 o 
   1   4  13        2.23        3.91      3.30 o 
   2   4  13       12.56        9.52      4.59 o 
   3   4  13       11.62       11.96      4.41 o 
  -1   5  13        2.99        3.18      4.36 o 
   0   5  13        7.29        6.24      4.51 o 
   1   5  13        7.12        1.62      3.08 o 
   2   5  13        0.43       43.65     39.34 o 
   0   6  13        0.06       -2.64      3.63 o 
   1   6  13        1.14        2.89      3.57 o 
   0  -2  14        2.97        7.61      7.72 o 
   1  -2  14        0.65        1.65      4.55 o 
  -1  -1  14        0.01        0.51      3.84 o 
   0  -1  14        5.48        0.32      3.08 o 
   1  -1  14        0.41       -1.76      2.97 o 
   2  -1  14        8.39       24.67      7.02 o 
  -1   0  14       10.19       16.62      4.85 o 
   0   0  14        1.99        0.35      2.86 o 
   1   0  14        8.93       11.22      4.98 o 
   2   0  14        0.34        0.03      2.18 o 
  -1   1  14        3.13        3.38      3.88 o 
   0   1  14       18.24       19.05      8.86 o 
   1   1  14       12.89       17.83      4.89 o 
   2   1  14        7.84        9.42      4.11 o 
  -1   2  14       60.75       64.95      8.77 o 
   0   2  14        2.21        0.67      2.80 o 
   1   2  14        0.60       -1.56      3.53 o 
   2   2  14       33.75       32.71      6.98 o 
  -1   3  14        1.38        2.26      4.23 o 
   0   3  14       14.95       12.60      4.80 o 
   1   3  14       41.03       53.40      7.45 o 
   2   3  14       12.96        9.36      4.41 o 
   0   4  14        1.32        3.92      4.35 o 
   1   4  14        7.04        6.92      4.45 o 
                                                 
